# Supplementary material for: Relationships between carbon fluxes and environmental factors in a drip-irrigated, film-mulched cotton field in arid region
Source: PLoS One. 2018 Feb 7;13(2):e0192467. doi: 10.1371/journal.pone.0192467 (PMC5802936; doi:10.1371/journal.pone.0192467)
Supplement: S1 File — This file includes the data of Fig 1–7. (XLSX) [file pone.0192467.s001.xlsx]

## Sheet: Fig 1
Fig 1. Energy-balance closure of cotton during whole growth period, the slope of the solid line represents the degree of energy balance closure.
(Rn is the net radiation, G the soil heat flux, LE is the latent heat flux, H is the sensible heat flux)
Day	Month	Year		Rn-G	LE+H
17	4	2012		-72.973	11.7685
17	4	2012		-71.311	8.27479
17	4	2012		-69.975	-27.4457
17	4	2012		-70.1835	-30.3973
17	4	2012		-67.4735	-9.50423
17	4	2012		-63.956	-18.041
17	4	2012		-68.7798	-19.954
17	4	2012		-65.7198	-20.9476
17	4	2012		-62.6782	-10.4069
17	4	2012		-58.8202	-9.87812
17	4	2012		-54.5957	-19.1164
17	4	2012		-51.6549	-29.4801
17	4	2012		-56.8096	-25.078
17	4	2012		-53.944	-15.5996
17	4	2012		-42.7505	-20.5864
17	4	2012		-21.6032	-15.7836
17	4	2012		12.9323	-3.58518
17	4	2012		29.4815	3.38136
17	4	2012		37.1958	7.38547
17	4	2012		99.3592	26.644
17	4	2012		104.647	48.0841
17	4	2012		123.736	50.8395
17	4	2012		179.834	89.0222
17	4	2012		202.877	79.0091
17	4	2012		374.452	154.578
17	4	2012		231.678	173.201
17	4	2012		310.299	147.825
17	4	2012		278.721	163.538
17	4	2012		376.809	187.252
17	4	2012		332.653	190.686
17	4	2012		401.898	273.75
17	4	2012		309.5	278.72
17	4	2012		172.433	154.57
17	4	2012		371.469	268.288
17	4	2012		315.272	200.35
17	4	2012		233.825	150.872
17	4	2012		160.946	133.443
17	4	2012		113.673	96.7695
17	4	2012		65.2563	72.1624
17	4	2012		-7.82893	43.0077
17	4	2012		-68.4042	10.0826
17	4	2012		-66.6652	-12.9424
17	4	2012		-68.0125	-21.5117
17	4	2012		-58.5435	-12.8457
17	4	2012		-54.282	-1.9404
17	4	2012		-58.9967	-11.7637
17	4	2012		-62.5565	-10.7893
18	4	2012		-58.3384	-13.5612
18	4	2012		-51.6231	-32.3621
18	4	2012		-47.8381	-18.396
18	4	2012		-55.9964	-12.7637
18	4	2012		-55.3425	-8.33306
18	4	2012		-43.585	-9.03244
18	4	2012		-56.4614	-13.5474
18	4	2012		-64.9679	-14.1207
18	4	2012		-68.9074	-20.0008
18	4	2012		-68.6591	-18.8218
18	4	2012		-64.0025	-14.9387
18	4	2012		-65.2207	-20.3321
18	4	2012		-60.2911	-21.9881
18	4	2012		-61.7759	-10.5398
18	4	2012		-57.0939	-14.6905
18	4	2012		-50.2297	-14.6961
18	4	2012		-42.7959	-1.29054
18	4	2012		-20.7486	0.20262
18	4	2012		39.3875	-22.0645
18	4	2012		90.2734	23.4403
18	4	2012		142.737	65.8245
18	4	2012		164.356	93.211
18	4	2012		243.127	151.091
18	4	2012		289.537	151.368
18	4	2012		330.342	187.146
18	4	2012		366.173	251.424
18	4	2012		397.418	248.761
18	4	2012		410.415	254.65
18	4	2012		424.394	259.995
18	4	2012		437.057	264.42
18	4	2012		446.395	337.562
18	4	2012		426.963	269.444
18	4	2012		403.955	257.35
18	4	2012		415.912	283.153
18	4	2012		229.464	173.285
18	4	2012		287.723	207.089
18	4	2012		119.001	119.899
18	4	2012		124.187	115.385
18	4	2012		221.332	170.326
18	4	2012		112.183	95.1741
18	4	2012		2.50186	73.3969
18	4	2012		-39.4561	22.59
18	4	2012		-74.8359	2.33133
18	4	2012		-90.6631	-4.54323
18	4	2012		-78.0556	1.53885
18	4	2012		-69.6683	0.80092
18	4	2012		-67.9208	-2.3568
18	4	2012		-61.9936	11.9041
19	4	2012		-50.632	2.10747
19	4	2012		-39.2598	0.58554
19	4	2012		-39.9976	-5.24516
19	4	2012		-43.8678	-0.95842
19	4	2012		-51.1249	-13.6812
19	4	2012		-55.8951	-13.4922
19	4	2012		-58.8537	-13.1102
19	4	2012		-63.3931	-27.4185
19	4	2012		-64.1712	1.73758
19	4	2012		-47.6643	-8.95862
19	4	2012		-48.005	-4.95337
19	4	2012		-53.4277	-10.5473
19	4	2012		-50.9562	2.8802
19	4	2012		-50.1727	1.60753
19	4	2012		-42.1514	-1.70094
19	4	2012		-45.2574	1.38979
19	4	2012		-30.288	-1.34962
19	4	2012		8.67617	0.21025
19	4	2012		55.2213	8.55287
19	4	2012		101.558	7.29685
19	4	2012		153.992	115.57
19	4	2012		195.467	88.6383
19	4	2012		258.009	120.544
19	4	2012		298.652	140.133
19	4	2012		347.294	142.63
19	4	2012		381.906	223.713
19	4	2012		412.651	264.059
19	4	2012		430.087	274.234
19	4	2012		432.953	304.969
19	4	2012		437.661	262.603
19	4	2012		431.511	305.773
19	4	2012		422.221	286.505
19	4	2012		407.342	263.033
19	4	2012		379.284	288.312
19	4	2012		350.236	225.727
19	4	2012		303.929	231.195
19	4	2012		247.519	218.583
19	4	2012		188.112	148.835
19	4	2012		123.935	91.7117
19	4	2012		58.1679	81.0673
19	4	2012		-7.90062	25.3508
19	4	2012		-61.1276	31.5111
19	4	2012		-96.8361	-2.24446
19	4	2012		-103.346	7.7744
19	4	2012		-82.1598	-6.23253
19	4	2012		-72.1111	-1.39307
19	4	2012		-69.3291	3.39764
19	4	2012		-67.5268	-1.29493
20	4	2012		-59.6388	4.05254
20	4	2012		-60.8307	0.46705
20	4	2012		-57.602	-1.18247
20	4	2012		-57.6089	-2.06468
20	4	2012		-52.5808	-1.3968
20	4	2012		-52.8292	-1.58116
20	4	2012		-51.6341	-3.14481
20	4	2012		-54.6649	-1.17677
20	4	2012		-50.4844	6.96817
20	4	2012		-46.6699	-8.60904
20	4	2012		-44.7741	-5.90156
20	4	2012		-46.646	-1.29221
20	4	2012		-45.8009	1.48258
20	4	2012		-42.8294	2.56679
20	4	2012		-43.4314	6.56006
20	4	2012		-44.7646	-7.71391
20	4	2012		-29.3831	2.42265
20	4	2012		11.8462	11.708
20	4	2012		64.4086	9.29773
20	4	2012		101.405	26.9708
20	4	2012		150.483	65.0247
20	4	2012		192.734	99.2564
20	4	2012		245.908	116.02
20	4	2012		292.578	194.924
20	4	2012		335.074	171.837
20	4	2012		382.723	224.827
20	4	2012		413.504	250.38
20	4	2012		440.541	270.941
20	4	2012		456.711	295.851
20	4	2012		464.529	207.616
20	4	2012		449.708	263.813
20	4	2012		436.738	296.487
20	4	2012		414.767	224.324
20	4	2012		390.297	229.105
20	4	2012		350.518	262.613
20	4	2012		300.285	272.258
20	4	2012		243.636	176.697
20	4	2012		187.453	144.264
20	4	2012		126.185	84.6103
20	4	2012		58.3164	87.4015
20	4	2012		-2.85062	48.4618
20	4	2012		-56.0034	16.6344
20	4	2012		-91.9319	4.24371
20	4	2012		-99.1619	2.32129
20	4	2012		-83.7659	-0.16208
20	4	2012		-71.2356	15.9481
20	4	2012		-69.8528	1.07322
20	4	2012		-64.1831	3.48103
21	4	2012		-60.0742	0.44327
21	4	2012		-61.4741	-2.52595
21	4	2012		-56.4597	-0.64954
21	4	2012		-54.8215	0.84938
21	4	2012		-53.6924	-5.94974
21	4	2012		-50.3707	-1.4047
21	4	2012		-54.4121	9.7009
21	4	2012		-52.3561	-0.87968
21	4	2012		-48.5757	8.15226
21	4	2012		-46.0489	1.68731
21	4	2012		-45.5585	-5.4066
21	4	2012		-44.2204	-1.69111
21	4	2012		-40.5539	-3.23295
21	4	2012		-39.2858	-15.3706
21	4	2012		-47.6707	-14.4348
21	4	2012		-49.9146	-21.4607
21	4	2012		-34.538	-17.4879
21	4	2012		2.65065	-7.38022
21	4	2012		48.2935	-5.76119
21	4	2012		97.509	58.8948
21	4	2012		147.476	40.5116
21	4	2012		194.811	130.224
21	4	2012		245.981	132.583
21	4	2012		300.875	196.481
21	4	2012		349.487	192.547
21	4	2012		381.834	260.475
21	4	2012		416.823	233.114
21	4	2012		437.16	290.159
21	4	2012		441.742	343.216
21	4	2012		296.851	226.642
21	4	2012		383.295	201.793
21	4	2012		349.103	219.129
21	4	2012		289.662	172.687
21	4	2012		254.435	197.332
21	4	2012		369.899	288.44
21	4	2012		332.233	198.337
21	4	2012		164.128	116.169
21	4	2012		59.3616	90.0221
21	4	2012		67.5073	71.3365
21	4	2012		24.2421	46.9977
21	4	2012		-11.579	29.1826
21	4	2012		-49.117	5.56391
21	4	2012		-75.7206	3.69811
21	4	2012		-76.6397	-14.6594
21	4	2012		-64.8059	-3.0758
21	4	2012		-44.0813	-1.14043
21	4	2012		-39.4856	-1.55193
21	4	2012		-53.6215	-13.6953
22	4	2012		-38.1111	-20.4599
22	4	2012		-55.9672	7.93853
22	4	2012		-69.1372	-21.6654
22	4	2012		-56.8922	4.70648
22	4	2012		-33.1965	-5.25371
22	4	2012		-22.8001	25.1604
22	4	2012		-18.9987	15.4788
22	4	2012		-36.888	38.6547
22	4	2012		-49.2961	10.1011
22	4	2012		-40.3137	7.00002
22	4	2012		-51.4161	3.35287
22	4	2012		-52.96	2.73674
22	4	2012		-52.2005	2.6516
22	4	2012		-53.3769	5.39861
22	4	2012		-54.3321	3.93467
22	4	2012		-55.211	-0.56633
22	4	2012		-47.1321	-1.03002
22	4	2012		-9.45823	4.50826
22	4	2012		47.4185	25.4239
22	4	2012		80.7839	55.2219
22	4	2012		85.4796	66.0208
22	4	2012		155.348	110.761
22	4	2012		216.118	70.806
22	4	2012		258.109	95.7746
22	4	2012		294.866	166.869
22	4	2012		327.317	245.542
22	4	2012		362.765	264.929
22	4	2012		429.33	303.752
22	4	2012		427.896	296.206
22	4	2012		416.533	319.746
22	4	2012		402.986	286.979
22	4	2012		350.282	287.721
22	4	2012		272.316	233.192
22	4	2012		255.069	245.688
22	4	2012		249.546	256.192
22	4	2012		218.748	214.023
22	4	2012		158.115	158.183
22	4	2012		111.921	165.727
22	4	2012		75.9573	76.067
22	4	2012		23.1994	96.9628
22	4	2012		-6.86762	74.1195
22	4	2012		-36.0451	45.4294
22	4	2012		-57.7021	20.6894
22	4	2012		-56.0826	13.3336
22	4	2012		-59.8917	7.2824
22	4	2012		-59.772	14.4644
22	4	2012		-57.3432	-3.51262
22	4	2012		-57.1586	0.27198
23	4	2012		-67.5614	-3.40651
23	4	2012		-63.1082	-5.57319
23	4	2012		-52.476	-7.83809
23	4	2012		-48.8316	-4.899
23	4	2012		-50.2546	-5.89008
23	4	2012		-51.6354	-11.7654
23	4	2012		-53.599	-2.18101
23	4	2012		-54.4389	-6.41893
23	4	2012		-55.841	-7.91005
23	4	2012		-58.571	-7.91601
23	4	2012		-60.3231	-15.0329
23	4	2012		-64.8882	-10.7827
23	4	2012		-64.1004	-13.8807
23	4	2012		-58.3322	-11.6862
23	4	2012		-65.2467	-17.9649
23	4	2012		-62.0031	-18.2469
23	4	2012		-41.5952	-2.97537
23	4	2012		3.61627	19.291
23	4	2012		64.6884	51.7854
23	4	2012		114.198	96.9781
23	4	2012		156.947	121.56
23	4	2012		191.949	132.079
23	4	2012		249.87	154.033
23	4	2012		277.208	207.515
23	4	2012		298.164	196.677
23	4	2012		289.235	196.979
23	4	2012		376.189	218.56
23	4	2012		339.554	236.336
23	4	2012		226.263	228.573
23	4	2012		243.004	167.769
23	4	2012		272.079	241.71
23	4	2012		303.922	222.222
23	4	2012		243.066	224.508
23	4	2012		276.971	225.784
23	4	2012		361.579	249.888
23	4	2012		318.333	274.537
23	4	2012		271.439	185.523
23	4	2012		209.097	165.833
23	4	2012		141.152	161.13
23	4	2012		70.3476	123.444
23	4	2012		8.01363	65.5981
23	4	2012		-45.704	29.0249
23	4	2012		-87.0129	1.53364
23	4	2012		-96.6015	-3.50766
23	4	2012		-88.9454	-10.1209
23	4	2012		-79.0141	-6.36426
23	4	2012		-81.0746	-4.60347
23	4	2012		-77.0697	-5.91145
24	4	2012		-75.2594	-8.60824
24	4	2012		-73.4759	-8.20608
24	4	2012		-74.3172	-5.02468
24	4	2012		-71.4206	4.70995
24	4	2012		-54.8046	1.46057
24	4	2012		-54.8371	-3.07616
24	4	2012		-54.1622	-0.24427
24	4	2012		-60.6376	0.2505
24	4	2012		-51.148	-0.4279
24	4	2012		-50.0501	-0.91505
24	4	2012		-52.0831	2.03574
24	4	2012		-47.8637	-0.28178
24	4	2012		-46.7216	-0.67532
24	4	2012		-49.5767	1.52356
24	4	2012		-45.6352	0.82937
24	4	2012		-40.6774	-0.04748
24	4	2012		-25.7674	-0.48018
24	4	2012		16.4604	0.14682
24	4	2012		62.8892	19.3143
24	4	2012		97.5975	-28.6688
24	4	2012		147.162	99.3251
24	4	2012		193.45	103.517
24	4	2012		253.07	144.807
24	4	2012		305.72	147.23
24	4	2012		348.593	176.823
24	4	2012		367.658	245.728
24	4	2012		389.34	258.64
24	4	2012		417.899	206.751
24	4	2012		435.099	330.292
24	4	2012		445.027	215.003
24	4	2012		436.128	278.229
24	4	2012		422.817	317.682
24	4	2012		404.824	290.549
24	4	2012		383.967	301.881
24	4	2012		352.315	273.192
24	4	2012		310.983	296.681
24	4	2012		259.578	232.221
24	4	2012		200.769	204.065
24	4	2012		137.466	147.212
24	4	2012		71.0406	118.798
24	4	2012		9.67938	72.4091
24	4	2012		-44.564	32.1883
24	4	2012		-87.7625	8.8479
24	4	2012		-101.829	-6.19654
24	4	2012		-92.0942	-20.7269
24	4	2012		-84.9921	-6.34794
24	4	2012		-79.4815	25.0432
24	4	2012		-70.3757	1.7935
25	4	2012		-63.9443	4.67026
25	4	2012		-59.7317	-4.3474
25	4	2012		-59.423	4.11555
25	4	2012		-59.3264	1.18619
25	4	2012		-56.4445	-4.56535
25	4	2012		-55.9811	-2.16032
25	4	2012		-56.7185	-2.65196
25	4	2012		-53.1759	-2.28554
25	4	2012		-53.8131	-1.7275
25	4	2012		-48.678	0.48783
25	4	2012		-45.2228	-7.63882
25	4	2012		-50.3395	-10.2141
25	4	2012		-52.9861	-5.68069
25	4	2012		-49.6846	-7.81779
25	4	2012		-48.4725	-6.98979
25	4	2012		-46.3497	-0.35559
25	4	2012		-25.1089	-0.91163
25	4	2012		21.9098	-14.6168
25	4	2012		71.1907	34.9454
25	4	2012		108.465	33.8756
25	4	2012		150.953	54.7333
25	4	2012		196.738	74.1589
25	4	2012		247.36	55.7048
25	4	2012		295.147	146.625
25	4	2012		325.82	223.096
25	4	2012		357.654	225.622
25	4	2012		382.988	296.864
25	4	2012		393.421	261.277
25	4	2012		410.281	240.606
25	4	2012		410.596	265.636
25	4	2012		405.041	254.346
25	4	2012		394.739	291.567
25	4	2012		380.57	185.3
25	4	2012		359.965	191.406
25	4	2012		328.223	178.161
25	4	2012		284.208	208.631
25	4	2012		240.219	158.44
25	4	2012		187.807	138.036
25	4	2012		127.626	115.681
25	4	2012		63.0891	100.777
25	4	2012		2.05363	50.8157
25	4	2012		-52.3912	14.5886
25	4	2012		-90.1361	2.86927
25	4	2012		-101.638	4.9789
25	4	2012		-86.7986	0.24264
25	4	2012		-75.6141	-2.29957
25	4	2012		-69.3706	8.83141
25	4	2012		-65.4072	0.50774
26	4	2012		-64.2833	-0.41916
26	4	2012		-61.229	-1.80954
26	4	2012		-57.928	0.09472
26	4	2012		-57.8659	0.5995
26	4	2012		-54.4911	0.3155
26	4	2012		-50.1597	4.80849
26	4	2012		-50.906	0.70768
26	4	2012		-46.1925	-8.8498
26	4	2012		-43.5943	-12.8812
26	4	2012		-51.9251	-19.0286
26	4	2012		-53.1851	-7.17909
26	4	2012		-50.1056	-19.6366
26	4	2012		-49.211	-12.7512
26	4	2012		-49.3167	-14.8819
26	4	2012		-48.9604	-12.5979
26	4	2012		-46.5212	-5.19697
26	4	2012		-21.7595	-2.79291
26	4	2012		20.3768	-8.97019
26	4	2012		68.6462	10.025
26	4	2012		106.58	46.7364
26	4	2012		157.758	49.9042
26	4	2012		204.21	129.18
26	4	2012		251.836	131.081
26	4	2012		296.1	201.098
26	4	2012		329.223	131.412
26	4	2012		355.156	178.11
26	4	2012		376.519	206.383
26	4	2012		392.311	278.221
26	4	2012		401.743	242.626
26	4	2012		403.573	248.352
26	4	2012		409.254	255.847
26	4	2012		395.898	262.209
26	4	2012		386.249	250.494
26	4	2012		362.187	320.197
26	4	2012		329.469	219.746
26	4	2012		289.745	209.404
26	4	2012		244.944	171.922
26	4	2012		195.63	145.258
26	4	2012		133.17	123.557
26	4	2012		67.9527	96.8028
26	4	2012		3.75	39.1083
26	4	2012		-51.7691	15.4399
26	4	2012		-90.8097	10.8061
26	4	2012		-100.598	2.32751
26	4	2012		-85.9786	-19.7657
26	4	2012		-70.3311	-14.5276
26	4	2012		-62.8732	-3.01873
26	4	2012		-63.6037	-5.54786
27	4	2012		-61.6793	-1.47452
27	4	2012		-59.7441	-6.72151
27	4	2012		-55.9068	-1.13093
27	4	2012		-59.7759	-13.6003
27	4	2012		-53.966	-16.8408
27	4	2012		-58.5909	-7.28855
27	4	2012		-54.9804	-20.8269
27	4	2012		-59.6966	-28.3535
27	4	2012		-61.3461	-25.3308
27	4	2012		-62.8316	-12.7699
27	4	2012		-62.2467	-13.9499
27	4	2012		-56.9086	-22.3016
27	4	2012		-59.02	-24.5541
27	4	2012		-60.408	-21.083
27	4	2012		-57.02	-17.4761
27	4	2012		-49.0117	-16.9544
27	4	2012		-29.2687	-16.5344
27	4	2012		13.9198	-6.0082
27	4	2012		50.377	41.7382
27	4	2012		102.546	50.9461
27	4	2012		155.892	76.1081
27	4	2012		204.691	100.828
27	4	2012		257.313	150.015
27	4	2012		297.604	200.235
27	4	2012		334.254	198.547
27	4	2012		365.05	194.97
27	4	2012		389.78	303.486
27	4	2012		367.725	277.301
27	4	2012		321.619	285.937
27	4	2012		345.148	282.23
27	4	2012		291.23	228.403
27	4	2012		287.337	197.417
27	4	2012		422.811	298.946
27	4	2012		185.664	203.202
27	4	2012		108.638	169.843
27	4	2012		250.412	106.12
27	4	2012		243.1	135.79
27	4	2012		181.729	174.619
27	4	2012		128.886	128.019
27	4	2012		47.3812	90.7471
27	4	2012		-25.3595	31.1994
27	4	2012		-65.9749	4.52922
27	4	2012		-51.1586	54.9816
27	4	2012		-76.541	-9.50849
27	4	2012		-42.9377	-11.0346
27	4	2012		-36.4405	-21.7287
27	4	2012		-55.4377	4.46441
27	4	2012		-61.2559	-6.65993
28	4	2012		-63.4674	17.6291
28	4	2012		-53.6219	0.37064
28	4	2012		-45.9776	-4.58603
28	4	2012		-52.3187	2.59623
28	4	2012		-53.8949	-25.5216
28	4	2012		-49.0938	-25.7912
28	4	2012		-51.3781	-25.6217
28	4	2012		-59.804	-20.8562
28	4	2012		-56.0632	-23.491
28	4	2012		-52.9336	-19.6109
28	4	2012		-53.7758	-18.4694
28	4	2012		-51.2988	-20.9001
28	4	2012		-46.5639	-22.2625
28	4	2012		-46.075	-15.7413
28	4	2012		-44.6391	-18.5224
28	4	2012		-36.0865	-15.9113
28	4	2012		-31.2715	-14.0663
28	4	2012		-0.196537	6.24152
28	4	2012		25.7581	-15.3827
28	4	2012		112.229	39.7597
28	4	2012		186.389	68.2152
28	4	2012		174.819	88.5794
28	4	2012		224.572	153.477
28	4	2012		198.527	98.9073
28	4	2012		269.631	165.141
28	4	2012		253.077	158.948
28	4	2012		385.211	233.45
28	4	2012		413.639	162.159
28	4	2012		416.73	264.63
28	4	2012		396.386	244.271
28	4	2012		414.311	306.424
28	4	2012		407.096	311.802
28	4	2012		423.077	311.135
28	4	2012		427.341	350.07
28	4	2012		263.582	279.068
28	4	2012		105.453	151.058
28	4	2012		247.879	167.353
28	4	2012		189.933	148.469
28	4	2012		145.402	138.723
28	4	2012		68.8404	89.115
28	4	2012		43.7685	52.7198
28	4	2012		-39.059	22.796
28	4	2012		-46.3339	4.06117
28	4	2012		-38.386	1.13225
28	4	2012		-38.1988	19.7283
28	4	2012		-32.529	-20.3179
28	4	2012		-28.5249	-10.5834
28	4	2012		-2.15421	-7.11026
29	4	2012		-4.62042	13.0475
29	4	2012		-9.64728	7.29023
29	4	2012		-12.7622	22.7081
29	4	2012		-20.9143	7.64292
29	4	2012		-23.0527	13.3337
29	4	2012		-35.8996	1.35541
29	4	2012		-27.1222	11.1341
29	4	2012		-20.7521	12.5272
29	4	2012		-12.6717	1.38626
29	4	2012		-18.0483	3.89485
29	4	2012		-14.0754	2.15699
29	4	2012		-11.389	2.41132
29	4	2012		-11.0335	-5.67974
29	4	2012		-15.3206	-0.46004
29	4	2012		-28.4574	-6.21129
29	4	2012		-36.072	-7.48335
29	4	2012		1.25126	8.85063
29	4	2012		30.8488	12.4193
29	4	2012		75.5096	15.3805
29	4	2012		109.006	34.8252
29	4	2012		221.203	98.158
29	4	2012		87.5819	87.1968
29	4	2012		144.401	97.1221
29	4	2012		134.208	66.953
29	4	2012		284.389	121.546
29	4	2012		170.38	109.85
29	4	2012		328.292	162.655
29	4	2012		365.811	218.617
29	4	2012		202.514	213.823
29	4	2012		176.059	131.546
29	4	2012		183.249	112.651
29	4	2012		460.93	216.313
29	4	2012		251.167	190.225
29	4	2012		92.2197	122.239
29	4	2012		272.544	121.902
29	4	2012		88.536	119.199
29	4	2012		87.0047	96.1632
29	4	2012		3	97.5107
29	4	2012		-36.6184	109.066
29	4	2012		52.0324	117.743
29	4	2012		13.8235	44.2693
29	4	2012		-19.1739	20.3154
29	4	2012		-23.1686	13.5811
29	4	2012		-26.5609	6.17501
29	4	2012		-26.5956	6.48493
29	4	2012		-24.3267	1.3169
29	4	2012		-22.5372	8.56979
29	4	2012		-17.8806	0.96798
30	4	2012		-18.9964	11.9247
30	4	2012		-17.0509	-7.18273
30	4	2012		-21.5561	-0.88415
30	4	2012		-26.0143	-1.46325
30	4	2012		-21.1246	-1.40428
30	4	2012		-13.5313	-5.06832
30	4	2012		-18.7902	2.55834
30	4	2012		-25.1587	-3.12027
30	4	2012		-18.0632	-4.66384
30	4	2012		-11.6216	3.25519
30	4	2012		-15.4174	4.18387
30	4	2012		-24.645	-28.6749
30	4	2012		-27.5669	-0.84525
30	4	2012		-26.0462	0.24268
30	4	2012		-26.0342	-1.20194
30	4	2012		-6.40999	-1.25374
30	4	2012		-0.346987	24.4558
30	4	2012		-1.83404	-0.09263
30	4	2012		-5.11175	4.74745
30	4	2012		31.71	35.9321
30	4	2012		21.6387	23.7409
30	4	2012		83.8982	53.7403
30	4	2012		123.343	48.916
30	4	2012		73.9378	40.073
30	4	2012		128.795	65.0449
30	4	2012		230.669	89.635
30	4	2012		401.284	194.348
30	4	2012		500.73	275.947
30	4	2012		477.755	288.22
30	4	2012		465.545	264.704
30	4	2012		431.023	230.432
30	4	2012		443.928	239.507
30	4	2012		410.694	235.392
30	4	2012		417.142	351.238
30	4	2012		215.689	200.803
30	4	2012		276.169	212.253
30	4	2012		173.295	137.834
30	4	2012		247.518	141.991
30	4	2012		175.959	145.436
30	4	2012		118.078	102.195
30	4	2012		31.2979	65.1939
30	4	2012		-16.6137	22.8427
30	4	2012		-45.3609	2.58516
30	4	2012		-72.729	4.55039
30	4	2012		-58.818	-10.1416
30	4	2012		-46.6674	-8.76857
30	4	2012		-50.8992	-6.48325
30	4	2012		-43.5957	-6.50403
1	5	2012		-50.3197	-3.74571
1	5	2012		-46.0186	-3.92514
1	5	2012		-40.2362	-6.99728
1	5	2012		-45.6944	0.05697
1	5	2012		-38.3963	-23.127
1	5	2012		-38.8366	-8.94122
1	5	2012		-37.8056	3.71035
1	5	2012		-34.3668	3.20671
1	5	2012		-37.4713	7.6962
1	5	2012		-33.7517	17.99
1	5	2012		-25.7038	-8.93868
1	5	2012		-23.7028	-7.44916
1	5	2012		-30.0065	0.17274
1	5	2012		-33.4512	0.39706
1	5	2012		-29.0764	-3.24325
1	5	2012		-19.0764	8.87751
1	5	2012		2.24887	6.08168
1	5	2012		58.8185	-21.2871
1	5	2012		108.846	44.1095
1	5	2012		130.472	40.1437
1	5	2012		169.3	73.002
1	5	2012		230.535	85.718
1	5	2012		277.023	132.29
1	5	2012		326.063	189.607
1	5	2012		367.573	216.867
1	5	2012		400.701	226.007
1	5	2012		425.464	341.898
1	5	2012		442.884	332.305
1	5	2012		406.686	353.25
1	5	2012		431.797	306.484
1	5	2012		415.14	367.308
1	5	2012		350.984	311.824
1	5	2012		444.041	307.184
1	5	2012		331.368	307.554
1	5	2012		298.146	305.74
1	5	2012		242.322	242.925
1	5	2012		227.292	165.109
1	5	2012		204.492	191.448
1	5	2012		145.382	125.714
1	5	2012		84.1955	93.5055
1	5	2012		5.67571	74.5413
1	5	2012		-22.3337	24.1713
1	5	2012		-51.4809	8.58835
1	5	2012		-70.7188	-6.75281
1	5	2012		-60.9507	-4.42138
1	5	2012		-52.9682	-37.9806
1	5	2012		-49.2172	13.8549
1	5	2012		-41.5559	1.22462
2	5	2012		-38.1533	6.74857
2	5	2012		-36.7054	-2.15843
2	5	2012		-37.5982	0.36649
2	5	2012		-35.5352	4.01652
2	5	2012		-36.4025	-1.63348
2	5	2012		-34.1635	-2.06393
2	5	2012		-32.3955	-0.71614
2	5	2012		-31.349	0.69228
2	5	2012		-31.8207	-2.33678
2	5	2012		-31.7542	-4.52343
2	5	2012		-29.9471	-1.02575
2	5	2012		-30.9393	0.20017
2	5	2012		-26.5686	-1.74773
2	5	2012		-26.9837	-0.84819
2	5	2012		-26.4688	-3.04434
2	5	2012		-21.0164	1.38597
2	5	2012		2.96142	-6.05584
2	5	2012		40.9371	3.13854
2	5	2012		76.6544	-12.2233
2	5	2012		111.586	57.2223
2	5	2012		142.702	76.8219
2	5	2012		185.3	63.203
2	5	2012		238.636	119.806
2	5	2012		273.111	188.996
2	5	2012		295.887	162.698
2	5	2012		306.115	208.899
2	5	2012		359.968	241.201
2	5	2012		341.451	309.755
2	5	2012		264.924	220.402
2	5	2012		364.478	171.846
2	5	2012		468.046	335.717
2	5	2012		423.024	334.855
2	5	2012		335.327	265.908
2	5	2012		344.768	275.061
2	5	2012		278.646	212.789
2	5	2012		188.996	141.52
2	5	2012		241.835	141.163
2	5	2012		180.352	110.12
2	5	2012		132.697	87.0411
2	5	2012		58.1226	89.6698
2	5	2012		40.8483	35.4969
2	5	2012		-20.2992	26.7233
2	5	2012		-46.5341	5.62962
2	5	2012		-57.2662	-11.6807
2	5	2012		-48.9133	5.79355
2	5	2012		-41.8905	6.07973
2	5	2012		-36.3968	-1.95739
2	5	2012		-32.7906	-0.29493
3	5	2012		-28.4921	1.42373
3	5	2012		-34.2921	5.07712
3	5	2012		-23.1411	-3.76182
3	5	2012		-25.7192	-4.04255
3	5	2012		-32.1604	-7.0652
3	5	2012		-26.8047	-3.16314
3	5	2012		-27.2702	-0.76929
3	5	2012		-24.1357	-14.913
3	5	2012		-32.6475	-13.0347
3	5	2012		-31.866	-10.1501
3	5	2012		-30.6204	-17.9698
3	5	2012		-29.6449	-20.4463
3	5	2012		-31.7751	-18.6271
3	5	2012		-31.2707	-18.2014
3	5	2012		-23.4313	-7.33565
3	5	2012		-19.4363	-16.5883
3	5	2012		3.62751	-4.80446
3	5	2012		59.5994	7.7689
3	5	2012		101.717	29.1108
3	5	2012		119.261	63.087
3	5	2012		166.908	94.1973
3	5	2012		239.604	159.606
3	5	2012		274.468	169.573
3	5	2012		282.779	185.527
3	5	2012		405.977	245.914
3	5	2012		362.781	244.642
3	5	2012		245.698	137.05
3	5	2012		260.505	189.887
3	5	2012		267.228	174.422
3	5	2012		262.358	187.674
3	5	2012		205.611	94.2651
3	5	2012		256.792	111.429
3	5	2012		412.896	185.998
3	5	2012		426.416	221.526
3	5	2012		389.007	266.655
3	5	2012		289.44	174.078
3	5	2012		114.633	128.242
3	5	2012		189.063	111.366
3	5	2012		157.495	111.827
3	5	2012		39.2074	35.8709
3	5	2012		-17.7879	24.9616
3	5	2012		-18.8437	3.22534
3	5	2012		-24.2335	-0.65133
3	5	2012		-34.9037	2.17656
3	5	2012		-42.9762	-0.22352
3	5	2012		-35.5156	-3.90351
3	5	2012		-26.0702	-8.39698
3	5	2012		-20.0658	-14.7323
4	5	2012		-27.043	-5.81217
4	5	2012		-13.8102	-2.85042
4	5	2012		-15.3999	-1.40235
4	5	2012		-22.3555	-3.80354
4	5	2012		-26.3931	-7.41996
4	5	2012		-31.578	-8.61576
4	5	2012		-29.0259	-5.00327
4	5	2012		-20.4343	-10.1115
4	5	2012		-12.1483	-7.64116
4	5	2012		-14.4631	-5.26367
4	5	2012		-16.3783	-5.34312
4	5	2012		-14.3391	-8.28158
4	5	2012		-6.04623	-17.8032
4	5	2012		-6.34274	-7.16332
4	5	2012		-6.1438	-12.7388
4	5	2012		-1.23559	-4.22207
4	5	2012		-0.0147973	4.99309
4	5	2012		25.8769	19.9493
4	5	2012		53.2907	119.057
4	5	2012		20.6911	125.068
4	5	2012		32.5522	36.7625
4	5	2012		49.1041	33.7399
4	5	2012		93.3737	66.8014
4	5	2012		154.448	102.173
4	5	2012		119.917	82.7988
4	5	2012		189.282	92.3475
4	5	2012		401.219	250.526
4	5	2012		210.363	148.422
4	5	2012		247.916	155.017
4	5	2012		480.807	275.543
4	5	2012		414.116	267.268
4	5	2012		487.916	251.288
4	5	2012		432.631	248.114
4	5	2012		315.794	213.61
4	5	2012		188.517	132.469
4	5	2012		173.017	156.492
4	5	2012		228.025	192.994
4	5	2012		253.879	177.475
4	5	2012		29.2535	89.8264
4	5	2012		50.2628	46.1162
4	5	2012		4.79336	57.2084
4	5	2012		-22.3745	43.3274
4	5	2012		-16.2262	20.3635
4	5	2012		-54.8466	6.94619
4	5	2012		-65.4668	41.5366
4	5	2012		-48.8431	1.69357
4	5	2012		-49.6655	31.0873
4	5	2012		-45.3985	1.79925
5	5	2012		-40.5693	-34.3384
5	5	2012		-37.7502	1.19423
5	5	2012		-35.0906	1.41782
5	5	2012		-35.8868	10.6795
5	5	2012		-36.5461	-6.02579
5	5	2012		-32.4886	2.63194
5	5	2012		-30.6031	1.12963
5	5	2012		-30.8667	5.75991
5	5	2012		-31.2202	9.52484
5	5	2012		-29.7016	10.5757
5	5	2012		-31.9859	0.82709
5	5	2012		-27.5366	-8.92072
5	5	2012		-32.3965	-11.2154
5	5	2012		-29.8433	-5.98835
5	5	2012		-33.0643	-12.2416
5	5	2012		-22.0315	-5.08264
5	5	2012		7.39867	-4.73594
5	5	2012		71.6977	-34.5548
5	5	2012		121.448	30.7041
5	5	2012		103.521	68.8313
5	5	2012		83.5871	21.8478
5	5	2012		154.112	79.6236
5	5	2012		257.257	132.975
5	5	2012		416.466	179.09
5	5	2012		392.425	190.592
5	5	2012		395.074	317.519
5	5	2012		434.828	285.117
5	5	2012		438.916	344.61
5	5	2012		382.338	258.711
5	5	2012		420.477	273.412
5	5	2012		516.452	378.106
5	5	2012		489.399	289.704
5	5	2012		481.432	281.729
5	5	2012		444.693	273.294
5	5	2012		433.353	329.133
5	5	2012		345.699	237.119
5	5	2012		335.017	226.085
5	5	2012		280.672	172.993
5	5	2012		219.45	151.04
5	5	2012		148.461	114.312
5	5	2012		73.8008	61.2657
5	5	2012		10.3885	49.5658
5	5	2012		-38.9288	20.7924
5	5	2012		-68.0362	-4.83172
5	5	2012		-67.2186	-3.66092
5	5	2012		-58.9535	-8.06407
5	5	2012		-50.3582	3.16491
5	5	2012		-46.6006	18.8781
6	5	2012		-42.5554	0.00563
6	5	2012		-40.841	0.18509
6	5	2012		-39.6791	-3.59971
6	5	2012		-38.6817	-1.62904
6	5	2012		-37.4513	16.8533
6	5	2012		-33.5012	-2.0097
6	5	2012		-36.8692	-3.35316
6	5	2012		-33.649	6.79389
6	5	2012		-33.1761	2.88245
6	5	2012		-28.2034	-0.37791
6	5	2012		-29.1036	0.46075
6	5	2012		-32.274	-5.27546
6	5	2012		-28.9613	-4.35687
6	5	2012		-26.9637	-6.87532
6	5	2012		-23.7586	-6.1204
6	5	2012		-20.1115	-14.4364
6	5	2012		8.88122	8.72034
6	5	2012		87.3841	-4.23622
6	5	2012		126.259	76.2939
6	5	2012		161.234	67.0648
6	5	2012		217.389	114.983
6	5	2012		268.051	145.387
6	5	2012		302.933	191.49
6	5	2012		361.284	246.3
6	5	2012		403.429	254.635
6	5	2012		428.135	281.622
6	5	2012		447.074	334.581
6	5	2012		457.937	336.399
6	5	2012		456.099	265.213
6	5	2012		452.394	367.007
6	5	2012		453.346	280.627
6	5	2012		445.829	317.018
6	5	2012		390.664	341.879
6	5	2012		404.962	222.234
6	5	2012		362.301	254.746
6	5	2012		283.608	196.293
6	5	2012		249.492	190.519
6	5	2012		238.432	173.233
6	5	2012		29.7566	93.5794
6	5	2012		39.4385	69.3262
6	5	2012		40.6616	62.4699
6	5	2012		-12.339	31.6439
6	5	2012		-37.319	14.3409
6	5	2012		-62.8364	1.44819
6	5	2012		-50.5982	-11.6454
6	5	2012		-30.5801	4.99954
6	5	2012		-43.2209	0.91236
6	5	2012		-36.1435	-20.8176
7	5	2012		-37.6607	-1.72575
7	5	2012		-59.7019	-3.91513
7	5	2012		-51.3886	-2.43637
7	5	2012		-47.1636	-8.1754
7	5	2012		-39.0485	0.17437
7	5	2012		-19.9373	3.94076
7	5	2012		-19.6789	-3.56521
7	5	2012		-10.8227	7.34589
7	5	2012		-13.8739	-5.6306
7	5	2012		-19.0469	4.36331
7	5	2012		-20.717	2.80439
7	5	2012		-23.6258	-1.15343
7	5	2012		-21.0613	2.38852
7	5	2012		-3.57468	-25.5531
7	5	2012		7.99233	18.8472
7	5	2012		-3.44603	3.39248
7	5	2012		6.23961	13.4482
7	5	2012		25.4595	33.1806
7	5	2012		39.6916	32.4787
7	5	2012		163.569	71.8857
7	5	2012		227.814	108.754
7	5	2012		309.238	201.01
7	5	2012		329.992	160.553
7	5	2012		348.578	218.847
7	5	2012		447.329	293.981
7	5	2012		468.268	317.065
7	5	2012		500.8	293.37
7	5	2012		506.902	338.289
7	5	2012		493.579	404.377
7	5	2012		519.316	332.044
7	5	2012		518.709	277.487
7	5	2012		392.814	249.942
7	5	2012		499.506	304.454
7	5	2012		484.948	365.272
7	5	2012		387.656	287.503
7	5	2012		246.336	262.852
7	5	2012		152.052	169.392
7	5	2012		104.523	133.822
7	5	2012		31.8632	93.6594
7	5	2012		19.1038	66.6934
7	5	2012		1.22252	45.3403
7	5	2012		-16.0735	33.2552
7	5	2012		-16.6535	16.3144
7	5	2012		-36.726	12.751
7	5	2012		-69.8515	5.18162
7	5	2012		-62.3307	-3.27485
7	5	2012		-57.946	-1.61179
7	5	2012		-52.5081	-6.47046
8	5	2012		-56.1756	-4.12214
8	5	2012		-62.7692	-2.01582
8	5	2012		-60.9084	0.75623
8	5	2012		-61.1792	-8.19529
8	5	2012		-57.0192	-0.11527
8	5	2012		-52.1608	-20.0473
8	5	2012		-32.1286	-1.47756
8	5	2012		-33.9271	0.4611
8	5	2012		-52.917	-14.3379
8	5	2012		-54.5153	-0.25385
8	5	2012		-48.4695	-3.64844
8	5	2012		-48.4637	6.54355
8	5	2012		-45.7046	2.58878
8	5	2012		-47.7291	-19.7973
8	5	2012		-46.108	-3.73528
8	5	2012		-22.7537	2.06372
8	5	2012		-15.0637	9.09473
8	5	2012		31.4396	44.6235
8	5	2012		86.1598	64.294
8	5	2012		158.993	95.1883
8	5	2012		220.101	137.892
8	5	2012		282.433	182.336
8	5	2012		333.49	229.638
8	5	2012		393.416	178.565
8	5	2012		437.984	204.915
8	5	2012		469.382	262.806
8	5	2012		494.625	240.497
8	5	2012		475.793	271.084
8	5	2012		509.364	275.867
8	5	2012		515.594	317.868
8	5	2012		509.47	293.721
8	5	2012		452.804	258.018
8	5	2012		442.397	296.158
8	5	2012		412.885	270.582
8	5	2012		384.751	220.515
8	5	2012		226.314	122.876
8	5	2012		143.108	166.536
8	5	2012		250.498	160.024
8	5	2012		91.7262	100.327
8	5	2012		84.6733	67.2498
8	5	2012		-8.06306	36.4968
8	5	2012		-21.7778	40.2459
8	5	2012		-63.8629	6.80713
8	5	2012		-75.3786	7.17489
8	5	2012		-67.3999	-14.228
8	5	2012		-59.5904	-4.39889
8	5	2012		-49.5342	-40.1792
8	5	2012		-49.1017	-19.4331
9	5	2012		-50.0979	-0.70757
9	5	2012		-48.1344	2.3771
9	5	2012		-38.2932	-13.0859
9	5	2012		-41.2724	-3.25785
9	5	2012		-48.4597	-1.53951
9	5	2012		-46.8251	-1.30571
9	5	2012		-50.0373	-1.03874
9	5	2012		-49.8011	-11.1329
9	5	2012		-38.4174	-9.76895
9	5	2012		-47.7349	-7.08411
9	5	2012		-44.0399	-11.7268
9	5	2012		-44.0813	-12.7635
9	5	2012		-50.2329	-7.2679
9	5	2012		-53.0467	-3.52816
9	5	2012		-44.7183	-11.2395
9	5	2012		-33.5991	-12.7914
9	5	2012		-17.3083	-8.06924
9	5	2012		18.9638	-1.03876
9	5	2012		80.0342	34.9502
9	5	2012		169.536	88.4847
9	5	2012		215.458	117.439
9	5	2012		264.653	172.22
9	5	2012		323.445	173.572
9	5	2012		375.296	179.55
9	5	2012		414.778	205.657
9	5	2012		435.583	348.728
9	5	2012		482.781	276.195
9	5	2012		502.615	316.98
9	5	2012		509.251	226.416
9	5	2012		516.23	292.602
9	5	2012		509.069	285.402
9	5	2012		500.244	301.86
9	5	2012		480.263	306.444
9	5	2012		455.506	292.967
9	5	2012		414.361	259.687
9	5	2012		358.948	225.549
9	5	2012		303.383	243.094
9	5	2012		237.517	218.318
9	5	2012		175.84	173.104
9	5	2012		110.403	134.883
9	5	2012		59.0622	113.242
9	5	2012		-54.4751	40.4051
9	5	2012		-41.892	56.2714
9	5	2012		-44.2077	38.4053
9	5	2012		-41.1169	9.7723
9	5	2012		-43.9456	16.8085
9	5	2012		-38.8662	32.6736
9	5	2012		-34.4706	2.18936
10	5	2012		-42.7671	36.89
10	5	2012		-57.1646	18.7516
10	5	2012		-34.3557	26.4191
10	5	2012		-22.5718	20.18
10	5	2012		-22.5996	27.7553
10	5	2012		-23.8564	17.0087
10	5	2012		-20.3952	29.9056
10	5	2012		-20.264	23.574
10	5	2012		-18.5497	19.7099
10	5	2012		-18.0177	22.2256
10	5	2012		-19.3442	25.6957
10	5	2012		-14.8323	22.864
10	5	2012		-13.1032	25.7668
10	5	2012		-12.2832	24.438
10	5	2012		-12.3832	25.5576
10	5	2012		-11.038	24.0597
10	5	2012		-1.23291	21.5241
10	5	2012		11.9371	27.6875
10	5	2012		8.47275	28.7405
10	5	2012		33.2276	34.9436
10	5	2012		20.2991	33.3881
10	5	2012		63.5746	158.421
10	5	2012		118.227	76.8103
10	5	2012		122.899	75.5219
10	5	2012		183.803	88.2759
10	5	2012		376.129	157.876
10	5	2012		374.376	199.332
10	5	2012		428.262	222.049
10	5	2012		545.14	306.609
10	5	2012		517.77	250.265
10	5	2012		505.612	311.837
10	5	2012		490.104	320.832
10	5	2012		461.405	296.48
10	5	2012		424.584	348.948
10	5	2012		408.461	325.775
10	5	2012		347.179	273.837
10	5	2012		320.332	283.58
10	5	2012		249.936	194.357
10	5	2012		187.02	151.349
10	5	2012		117.224	124.094
10	5	2012		40.553	85.2859
10	5	2012		-21.2029	51.4694
10	5	2012		-62.2383	28.7392
10	5	2012		-86.518	3.19182
10	5	2012		-86.1907	-0.72016
10	5	2012		-71.6387	14.1313
10	5	2012		-60.6183	3.17306
10	5	2012		-59.6065	0.55242
11	5	2012		-57.4962	-7.15365
11	5	2012		-61.2002	0.20481
11	5	2012		-59.5637	-0.37257
11	5	2012		-53.6496	-1.53258
11	5	2012		-51.4599	-10.4615
11	5	2012		-52.9691	-3.7885
11	5	2012		-51.8491	-3.56533
11	5	2012		-53.1837	-7.62063
11	5	2012		-52.9183	-2.43262
11	5	2012		-47.0394	-8.76114
11	5	2012		-48.7483	-2.46943
11	5	2012		-45.9988	-4.41086
11	5	2012		-44.094	1.71179
11	5	2012		-41.9091	-0.84307
11	5	2012		-40.024	-0.70899
11	5	2012		-30.9934	1.14014
11	5	2012		3.94957	0.90917
11	5	2012		80.9176	-12.7956
11	5	2012		106.809	52.7189
11	5	2012		145.003	53.8303
11	5	2012		204.981	118.5
11	5	2012		264.708	182.273
11	5	2012		303.607	171.201
11	5	2012		371.987	201.46
11	5	2012		414.362	211.799
11	5	2012		436.944	254.689
11	5	2012		463.486	260.168
11	5	2012		490.229	357.278
11	5	2012		492.912	260.375
11	5	2012		499.496	286.184
11	5	2012		495.156	321.797
11	5	2012		486.79	286.28
11	5	2012		472.433	254.09
11	5	2012		445.481	262.944
11	5	2012		403.473	232.909
11	5	2012		348.095	255.839
11	5	2012		304.414	218.293
11	5	2012		241.883	238.26
11	5	2012		177.82	181.351
11	5	2012		112.098	138.207
11	5	2012		42.7674	123.422
11	5	2012		-22.5283	61.8475
11	5	2012		-68.6388	27.8235
11	5	2012		-91.7191	-0.58283
11	5	2012		-93.3994	4.94278
11	5	2012		-77.0269	-1.56077
11	5	2012		-67.4585	8.04565
11	5	2012		-70.3783	1.02191
12	5	2012		-62.36	6.54679
12	5	2012		-57.3332	20.5037
12	5	2012		-55.052	-7.69132
12	5	2012		-52.0668	-8.96238
12	5	2012		-50.0538	-1.314
12	5	2012		-52.1196	-4.05016
12	5	2012		-49.3796	0.27938
12	5	2012		-47.4048	0.19054
12	5	2012		-49.8088	2.08613
12	5	2012		-47.7988	4.7117
12	5	2012		-41.1348	1.80208
12	5	2012		-41.3494	-1.49728
12	5	2012		-41.5191	-0.27006
12	5	2012		-40.4391	-0.67282
12	5	2012		-35.7794	-4.26991
12	5	2012		-28.8234	2.96731
12	5	2012		-1.63857	-7.59249
12	5	2012		84.6779	21.264
12	5	2012		100.086	29.3224
12	5	2012		151.242	64.807
12	5	2012		203.076	84.3902
12	5	2012		260.903	175.532
12	5	2012		300.095	152.23
12	5	2012		352.294	216.428
12	5	2012		405.587	271.232
12	5	2012		432.494	258.568
12	5	2012		462.473	257.281
12	5	2012		485.07	254.666
12	5	2012		498.721	293.821
12	5	2012		503.84	300.293
12	5	2012		506.869	277.92
12	5	2012		493.394	232.551
12	5	2012		479.198	290.975
12	5	2012		452.141	318.521
12	5	2012		411.527	255.437
12	5	2012		353.559	267.917
12	5	2012		296.858	244.185
12	5	2012		187.652	181.143
12	5	2012		106.595	136.607
12	5	2012		52.6476	67.1511
12	5	2012		73.1406	83.2235
12	5	2012		-22.7416	45.6033
12	5	2012		-63.1975	7.82469
12	5	2012		-79.0186	1.46052
12	5	2012		-82.5386	13.4066
12	5	2012		-71.3153	27.992
12	5	2012		-58.5959	-4.68281
12	5	2012		-53.5429	-4.17705
13	5	2012		-55.2678	-14.8979
13	5	2012		-54.4488	-0.9904
13	5	2012		-56.6706	-11.7971
13	5	2012		-53.66	3.53349
13	5	2012		-50.9432	-11.4504
13	5	2012		-47.7202	4.78946
13	5	2012		-48.0826	-3.12124
13	5	2012		-44.3132	3.83328
13	5	2012		-45.1294	-0.4491
13	5	2012		-41.1102	0.55182
13	5	2012		-44.8886	-1.25101
13	5	2012		-43.7283	-1.84864
13	5	2012		-39.9288	0.97752
13	5	2012		-35.6545	-2.80756
13	5	2012		-35.8786	7.08452
13	5	2012		-25.5886	3.20692
13	5	2012		15.2285	6.8356
13	5	2012		84.5103	8.37639
13	5	2012		103.946	-25.4977
13	5	2012		147.253	74.3798
13	5	2012		199.556	137.89
13	5	2012		255.308	84.3841
13	5	2012		299.948	164.574
13	5	2012		364.441	157.935
13	5	2012		405.226	197.88
13	5	2012		440.208	268.455
13	5	2012		464.115	224.666
13	5	2012		486.751	276.922
13	5	2012		501.7	230.523
13	5	2012		498.665	268.436
13	5	2012		490.07	329.701
13	5	2012		487.72	309.008
13	5	2012		465.644	239.862
13	5	2012		444.123	293.314
13	5	2012		416.831	255.583
13	5	2012		356.734	235.363
13	5	2012		307.079	242.046
13	5	2012		244.043	166.395
13	5	2012		182.88	151.907
13	5	2012		112.679	107.484
13	5	2012		46.8935	63.795
13	5	2012		-17.6089	40.0305
13	5	2012		-66.7732	19.9428
13	5	2012		-92.348	5.48434
13	5	2012		-94.2678	-11.5187
13	5	2012		-69.6123	14.6798
13	5	2012		-57.8536	24.0937
13	5	2012		-58.0811	7.35065
14	5	2012		-54.7209	-11.6348
14	5	2012		-53.4562	3.89377
14	5	2012		-49.7654	-9.68872
14	5	2012		-49.9606	-1.09295
14	5	2012		-54.0808	8.11734
14	5	2012		-53.5304	-2.70088
14	5	2012		-43.8134	2.60326
14	5	2012		-43.2159	8.83827
14	5	2012		-43.3682	1.27409
14	5	2012		-40.6545	-6.79596
14	5	2012		-37.2348	-1.54634
14	5	2012		-37.6442	-5.69829
14	5	2012		-39.8383	-8.91097
14	5	2012		-34.3291	0.14796
14	5	2012		-33.4232	-16.7934
14	5	2012		-18.134	-6.08496
14	5	2012		11.5952	6.22508
14	5	2012		73.103	7.11987
14	5	2012		103.259	27.5903
14	5	2012		147.836	68.498
14	5	2012		193.47	123.668
14	5	2012		248.077	111.764
14	5	2012		295.315	169.053
14	5	2012		341.654	143.97
14	5	2012		391.174	190.42
14	5	2012		418.287	244.25
14	5	2012		454.635	278.75
14	5	2012		471.525	191.868
14	5	2012		484.015	293.698
14	5	2012		486.839	282.472
14	5	2012		475.399	296.834
14	5	2012		462.499	233.372
14	5	2012		442.333	302.197
14	5	2012		414.347	368.607
14	5	2012		312.597	204.023
14	5	2012		165.785	164.549
14	5	2012		312.304	194.296
14	5	2012		176.392	180.999
14	5	2012		33.0519	93.6605
14	5	2012		31.7684	51.6905
14	5	2012		29.8798	40.9718
14	5	2012		-26.8172	28.1997
14	5	2012		-46.567	10.1137
14	5	2012		-59.238	8.02943
14	5	2012		-66.4472	3.23509
14	5	2012		-35.8456	-11.0748
14	5	2012		-34.8315	41.7184
14	5	2012		-39.6753	4.93844
15	5	2012		-65.5339	-10.5614
15	5	2012		-58.1492	10.1776
15	5	2012		-45.566	-6.47105
15	5	2012		-23.2239	-4.519
15	5	2012		-38.6156	1.85076
15	5	2012		-48.7142	-30.5976
15	5	2012		-38.1108	0.13876
15	5	2012		-19.3964	-3.87182
15	5	2012		-12.5832	0.40759
15	5	2012		-18.8629	-0.25207
15	5	2012		-24.6554	-4.71071
15	5	2012		-29.2796	-4.11502
15	5	2012		-42.7027	-6.86887
15	5	2012		-54.0195	9.43298
15	5	2012		-43.6534	-8.7886
15	5	2012		-15.3802	0.88618
15	5	2012		10.3154	-20.2339
15	5	2012		57.3609	38.3278
15	5	2012		93.0704	17.8914
15	5	2012		135.03	78.2302
15	5	2012		178.235	111.151
15	5	2012		229.015	135.729
15	5	2012		274.329	99.6447
15	5	2012		317.04	155.012
15	5	2012		355.896	219.355
15	5	2012		387.874	200.868
15	5	2012		373.131	180.781
15	5	2012		412.965	284.572
15	5	2012		447.835	340.925
15	5	2012		443.087	279.308
15	5	2012		414.081	270
15	5	2012		323.718	203.178
15	5	2012		347.756	228.534
15	5	2012		396.26	260.237
15	5	2012		317.046	217.708
15	5	2012		169.644	173.978
15	5	2012		98.7957	145.501
15	5	2012		208.882	128.056
15	5	2012		112.592	109.028
15	5	2012		71.4003	85.9936
15	5	2012		3.52947	56.6194
15	5	2012		-55.907	18.3709
15	5	2012		-56.234	9.1276
15	5	2012		-56.6661	-13.9438
15	5	2012		-67.4153	-7.22327
15	5	2012		-69.6045	-11.5096
15	5	2012		-61.2356	-18.6334
15	5	2012		-56.7299	-16.8583
16	5	2012		-56.0976	-25.8256
16	5	2012		-53.377	-19.4768
16	5	2012		-49.6624	-17.5139
16	5	2012		-49.3075	-21.7574
16	5	2012		-52.2943	-9.86422
16	5	2012		-47.8426	-12.907
16	5	2012		-43.6021	-2.98986
16	5	2012		-41.9547	-13.8693
16	5	2012		-45.2683	-12.6346
16	5	2012		-18.9843	-6.40924
16	5	2012		-29.3162	-2.5356
16	5	2012		-45.4384	-17.8991
16	5	2012		-49.2385	-12.5585
16	5	2012		-39.4537	-9.89222
16	5	2012		-40.1292	-8.54937
16	5	2012		-14.8643	-6.54776
16	5	2012		17.6866	4.32181
16	5	2012		31.3218	9.60929
16	5	2012		54.5635	30.0672
16	5	2012		76.6563	30.6535
16	5	2012		111.372	62.5712
16	5	2012		250.586	131.7
16	5	2012		233.169	128.724
16	5	2012		182.74	142.804
16	5	2012		157.372	112.374
16	5	2012		477.679	192.146
16	5	2012		478.1	287.781
16	5	2012		345.265	236.49
16	5	2012		439.419	251.648
16	5	2012		499.548	330.736
16	5	2012		437.15	242.531
16	5	2012		411.371	285.306
16	5	2012		50.2855	151.529
16	5	2012		290.586	185.978
16	5	2012		325.493	217.659
16	5	2012		381.27	233.659
16	5	2012		303.815	202.194
16	5	2012		129.726	135.769
16	5	2012		173.778	162.333
16	5	2012		144.925	81.0891
16	5	2012		15.6305	65.7439
16	5	2012		-50.1754	11.4449
16	5	2012		-60.8081	4.84582
16	5	2012		-3.77545	4.81804
16	5	2012		-14.0331	-24.6915
16	5	2012		-19.2599	-108.538
16	5	2012		-17.6306	23.7336
16	5	2012		-34.4686	6.56401
17	5	2012		-31.4903	-37.2662
17	5	2012		-20.0238	9.18512
17	5	2012		-38.2251	30.3579
17	5	2012		-31.0448	1.46115
17	5	2012		-47.3318	37.7727
17	5	2012		-52.489	4.08604
17	5	2012		-47.1844	5.28679
17	5	2012		-47.8178	7.78334
17	5	2012		-47.5676	-22.316
17	5	2012		-45.2808	3.64348
17	5	2012		-40.8745	-0.44299
17	5	2012		-39.4642	-2.25664
17	5	2012		-41.7134	2.10467
17	5	2012		-42.4529	10.1267
17	5	2012		-37.018	8.8277
17	5	2012		-11.6088	7.12345
17	5	2012		35.7319	23.0901
17	5	2012		78.7199	7.8032
17	5	2012		125.578	59.9008
17	5	2012		190.64	121.219
17	5	2012		124.17	69.3785
17	5	2012		220.496	97.6321
17	5	2012		400.11	256.25
17	5	2012		436.231	210.292
17	5	2012		463.413	275.928
17	5	2012		497.85	327.166
17	5	2012		506.298	271.21
17	5	2012		527.244	323.605
17	5	2012		536.932	298.09
17	5	2012		536.376	317.383
17	5	2012		531.53	332.477
17	5	2012		518.56	351.702
17	5	2012		421.038	298.809
17	5	2012		433.803	326.59
17	5	2012		413.144	387.272
17	5	2012		216.181	169.806
17	5	2012		133.337	162.323
17	5	2012		177.328	174.217
17	5	2012		9.88513	85.3289
17	5	2012		14.9768	47.791
17	5	2012		49.2104	57.4867
17	5	2012		-9.11244	26.7103
17	5	2012		-50.9272	14.8919
17	5	2012		-71.0932	-15.0129
17	5	2012		-71.8391	-18.5124
17	5	2012		-38.0469	-16.3886
17	5	2012		-13.2668	2.11624
17	5	2012		-10.15	91.9883
18	5	2012		-28.3468	-21.0988
18	5	2012		31.1094	159.57
18	5	2012		5.84953	-27.1199
18	5	2012		-14.4547	10.9714
18	5	2012		-24.2527	3.05512
18	5	2012		-43.9239	-2.972
18	5	2012		-41.3107	-3.90683
18	5	2012		-45.0021	-4.72846
18	5	2012		-44.8767	-4.83277
18	5	2012		-42.2701	-8.19609
18	5	2012		-39.0585	-6.52929
18	5	2012		-40.5975	-4.05402
18	5	2012		-38.0459	-7.94635
18	5	2012		-38.8849	-9.12506
18	5	2012		-33.8649	-5.70118
18	5	2012		9.35247	0.3937
18	5	2012		62.7437	20.9178
18	5	2012		82.0085	33.519
18	5	2012		124.226	34.5173
18	5	2012		209.653	105.403
18	5	2012		262.71	227.126
18	5	2012		320.404	219.062
18	5	2012		373.543	240.733
18	5	2012		434.811	181.116
18	5	2012		476.133	277.39
18	5	2012		499.591	312.16
18	5	2012		527.105	367.944
18	5	2012		540.286	288.155
18	5	2012		551.123	374.815
18	5	2012		541.678	291.75
18	5	2012		546.124	311.097
18	5	2012		522.202	440.027
18	5	2012		483.563	312.749
18	5	2012		447.406	254.078
18	5	2012		426.138	284.051
18	5	2012		370.265	295.192
18	5	2012		262.7	226.658
18	5	2012		329.974	239.873
18	5	2012		179.754	181.591
18	5	2012		33.1142	78.9287
18	5	2012		-7.55034	57.8533
18	5	2012		-14.2153	33.5127
18	5	2012		-25.0995	17.8077
18	5	2012		-60.0075	-1.4636
18	5	2012		-77.0033	9.5088
18	5	2012		-48.4979	-32.5431
18	5	2012		-30.4051	-27.9296
18	5	2012		-38.1669	-31.5505
19	5	2012		-60.5251	-43.1657
19	5	2012		-58.4707	6.48719
19	5	2012		-55.7701	10.9817
19	5	2012		-59.6085	-2.41674
19	5	2012		-48.3829	-11.7011
19	5	2012		-46.4065	5.34973
19	5	2012		-46.9657	-5.29389
19	5	2012		-45.8381	-6.20443
19	5	2012		-43.5213	3.95992
19	5	2012		-43.3199	1.20068
19	5	2012		-40.6993	4.12648
19	5	2012		-38.1051	0.47426
19	5	2012		-37.6833	10.6266
19	5	2012		-31.8417	1.20048
19	5	2012		-30.7491	2.42133
19	5	2012		-27.3123	5.91572
19	5	2012		9.40569	9.30918
19	5	2012		96.5668	36.6787
19	5	2012		73.6626	47.0535
19	5	2012		45.5205	18.7035
19	5	2012		98.008	61.4125
19	5	2012		30.9735	23.1196
19	5	2012		213.325	159.802
19	5	2012		161.136	119.306
19	5	2012		63.0145	108.609
19	5	2012		125.332	112.836
19	5	2012		265.542	92.8869
19	5	2012		286.608	164.414
19	5	2012		227.762	181.842
19	5	2012		296.653	213.496
19	5	2012		415.001	309.06
19	5	2012		409.576	259.278
19	5	2012		251.164	202.277
19	5	2012		28.1441	101.856
19	5	2012		-10.4642	64.7168
19	5	2012		10.3501	50.3633
19	5	2012		10.3173	71.3424
19	5	2012		9.61367	117.591
19	5	2012		13.8454	109.412
19	5	2012		56.4001	73.6415
19	5	2012		47.7333	54.8614
19	5	2012		14.6833	38.2958
19	5	2012		-2.81474	-31.0932
19	5	2012		1.65626	8.37969
19	5	2012		10.2297	26.2842
19	5	2012		15.4741	-163.098
19	5	2012		16.7447	67.0871
19	5	2012		1.19847	18.1859
20	5	2012		6.02307	95.2139
20	5	2012		6.94346	-189.267
20	5	2012		9.85766	6.6379
20	5	2012		3.05284	52.4095
20	5	2012		-1.26617	8.29478
20	5	2012		3.79025	31.8503
20	5	2012		7.41605	171.053
20	5	2012		6.62383	-134.916
20	5	2012		10.4222	6.28173
20	5	2012		8.05963	14.5606
20	5	2012		7.85543	158.918
20	5	2012		13.6977	46.5009
20	5	2012		9.42445	-40.0437
20	5	2012		6.16704	15.2788
20	5	2012		-0.213579	-5.28053
20	5	2012		7.93186	-0.01367
20	5	2012		20.9073	89.8034
20	5	2012		25.5007	-52.5915
20	5	2012		29.8984	19.6879
20	5	2012		55.2477	-6.52682
20	5	2012		80.1612	173.59
20	5	2012		97.3496	70.5284
20	5	2012		92.2712	218.703
20	5	2012		68.9206	68.1372
20	5	2012		72.67	78.722
20	5	2012		87.2042	84.2796
20	5	2012		67.2206	7.04862
20	5	2012		135.743	-12.6596
20	5	2012		176.68	93.551
20	5	2012		255.025	57.3489
20	5	2012		353.019	106.348
20	5	2012		400.824	200.023
20	5	2012		426.269	214.748
20	5	2012		356.688	221.187
20	5	2012		256.292	199.704
20	5	2012		328.512	265.113
20	5	2012		481.014	294.156
20	5	2012		367.603	266.221
20	5	2012		290.336	200.371
20	5	2012		206.36	197.887
20	5	2012		120.412	153.085
20	5	2012		38.67	81.3765
20	5	2012		-23.9028	40.7715
20	5	2012		-62.3368	13.0353
20	5	2012		-69.4239	-0.92116
20	5	2012		-62.4567	-3.15746
20	5	2012		-58.2243	2.31669
20	5	2012		-50.1105	-1.9281
21	5	2012		-52.7869	-4.58148
21	5	2012		-55.2417	-8.141
21	5	2012		-56.8107	-6.88622
21	5	2012		-54.6665	-3.24478
21	5	2012		-48.9043	-10.7774
21	5	2012		-51.9891	-8.62942
21	5	2012		-56.6072	18.0436
21	5	2012		-54.7214	1.3129
21	5	2012		-45.7101	-3.23394
21	5	2012		-47.3165	-1.54191
21	5	2012		-42.2717	-1.17894
21	5	2012		-39.9543	-5.69564
21	5	2012		-48.2288	1.53207
21	5	2012		-46.2172	-2.02978
21	5	2012		-37.9049	-3.19231
21	5	2012		-28.3497	10.9928
21	5	2012		26.3895	5.15296
21	5	2012		103.393	21.4957
21	5	2012		132.03	55.6749
21	5	2012		197.406	76.1971
21	5	2012		261.36	123.614
21	5	2012		322.589	201.076
21	5	2012		356.317	259.1
21	5	2012		428.22	238.223
21	5	2012		466.601	136.503
21	5	2012		480.429	268.652
21	5	2012		506.436	313.486
21	5	2012		549.35	397.516
21	5	2012		570.194	360.994
21	5	2012		390.259	320.228
21	5	2012		503.611	278.692
21	5	2012		564.668	323.951
21	5	2012		283.411	210.234
21	5	2012		461.342	249.296
21	5	2012		409.377	231.947
21	5	2012		245.627	203.291
21	5	2012		303.289	217.994
21	5	2012		226.177	218.542
21	5	2012		215.699	158.224
21	5	2012		138.424	148.632
21	5	2012		59.9654	130.902
21	5	2012		3.07186	94.5298
21	5	2012		-49.5959	33.6049
21	5	2012		-86.2459	0.03055
21	5	2012		-92.2117	2.00642
21	5	2012		-77.7839	2.12848
21	5	2012		-64.9461	-8.76813
21	5	2012		-57.8114	-1.05316
22	5	2012		-58.5467	0.4415
22	5	2012		-47.3939	0.92469
22	5	2012		-45.8047	13.5854
22	5	2012		-55.9557	2.94168
22	5	2012		-48.3351	11.2024
22	5	2012		-45.2537	0.29359
22	5	2012		-44.8427	1.43832
22	5	2012		-46.4217	-10.5804
22	5	2012		-44.1975	-4.09543
22	5	2012		-34.9369	-0.9696
22	5	2012		-37.3317	1.14631
22	5	2012		-39.1649	-0.58284
22	5	2012		-40.9865	7.17431
22	5	2012		-40.1991	-17.4302
22	5	2012		-36.2949	-1.46208
22	5	2012		-22.9823	2.31706
22	5	2012		4.2389	-2.37106
22	5	2012		86.8194	175.236
22	5	2012		137.444	62.0416
22	5	2012		168.328	96.681
22	5	2012		278.588	145.27
22	5	2012		202.973	137.577
22	5	2012		332.724	144.827
22	5	2012		424.671	150.106
22	5	2012		448.808	228.825
22	5	2012		465.154	286.678
22	5	2012		494.976	309.203
22	5	2012		513.506	367.279
22	5	2012		445.769	312.449
22	5	2012		479.827	241.707
22	5	2012		535.524	375.002
22	5	2012		397.286	338.214
22	5	2012		394.74	309.386
22	5	2012		480.577	405.944
22	5	2012		392.659	328.535
22	5	2012		348.06	330.349
22	5	2012		314.465	240.663
22	5	2012		221.243	159.279
22	5	2012		191.281	137.072
22	5	2012		135.68	127.288
22	5	2012		46.8703	86.0047
22	5	2012		-1.90972	74.1389
22	5	2012		-50.2901	22.6689
22	5	2012		-83.4075	-2.25046
22	5	2012		-92.9765	2.2987
22	5	2012		-77.5289	-116.854
22	5	2012		-59.0912	7.40219
22	5	2012		-52.0234	1.43414
23	5	2012		-45.2319	-1.09103
23	5	2012		-56.1655	-1.19143
23	5	2012		-57.0505	2.89375
23	5	2012		-54.9873	-6.84863
23	5	2012		-38.7513	-3.83848
23	5	2012		-53.9701	-7.44749
23	5	2012		-54.0477	-7.53406
23	5	2012		-51.2779	-8.24645
23	5	2012		-48.1655	-8.59072
23	5	2012		-44.4617	-29.9141
23	5	2012		-30.5801	-10.6124
23	5	2012		-11.1665	-0.47728
23	5	2012		-13.5297	-0.65224
23	5	2012		-50.062	-11.9089
23	5	2012		-54.272	-9.86037
23	5	2012		-35.8565	-8.30289
23	5	2012		-3.04592	-1.46122
23	5	2012		82.2604	34.7085
23	5	2012		137.773	71.137
23	5	2012		140.184	72.3786
23	5	2012		223.036	118.356
23	5	2012		240.657	183.986
23	5	2012		215.909	158.624
23	5	2012		301.82	169.877
23	5	2012		475.017	209.449
23	5	2012		476.825	272.849
23	5	2012		487.508	317.931
23	5	2012		503.444	321.107
23	5	2012		515.739	347.387
23	5	2012		520.076	274.706
23	5	2012		520.508	259.321
23	5	2012		485.595	263.74
23	5	2012		476.262	288.727
23	5	2012		424.833	337.518
23	5	2012		419.917	241.059
23	5	2012		360.598	294.892
23	5	2012		324.851	199.229
23	5	2012		264.89	202.753
23	5	2012		197.896	207.418
23	5	2012		137.18	117
23	5	2012		65.4335	88.6478
23	5	2012		-1.17553	56.1079
23	5	2012		-55.5375	29.0191
23	5	2012		-88.2233	6.8707
23	5	2012		-90.7701	19.1306
23	5	2012		-80.4121	22.5221
23	5	2012		-61.1128	-4.79123
23	5	2012		-60.2942	-4.58294
24	5	2012		-55.8435	-10.5846
24	5	2012		-57.3067	-0.17754
24	5	2012		-55.1155	2.7779
24	5	2012		-54.0311	-14.5828
24	5	2012		-51.8969	-3.48047
24	5	2012		-52.7633	-12.8248
24	5	2012		-46.6019	5.60705
24	5	2012		-46.1509	-2.59618
24	5	2012		-42.9921	7.32028
24	5	2012		-44.2727	7.96226
24	5	2012		-44.0395	20.208
24	5	2012		-56.3204	-5.61968
24	5	2012		-43.0601	1.06268
24	5	2012		-37.3253	0.96257
24	5	2012		-33.1201	-3.22887
24	5	2012		-19.1143	-0.26229
24	5	2012		33.6814	-11.114
24	5	2012		82.71	21.5242
24	5	2012		112.51	107.359
24	5	2012		163.388	88.4199
24	5	2012		228.137	121.589
24	5	2012		282.979	166.633
24	5	2012		321.117	168.382
24	5	2012		375.65	240.577
24	5	2012		415.885	358.274
24	5	2012		464.741	326.495
24	5	2012		494.18	269.322
24	5	2012		514.202	347.557
24	5	2012		526.198	352.547
24	5	2012		494.487	272.995
24	5	2012		546.141	406.019
24	5	2012		481.342	363.532
24	5	2012		479.385	345.554
24	5	2012		449.49	339.456
24	5	2012		242.307	213.148
24	5	2012		127.346	170.246
24	5	2012		211.979	131.094
24	5	2012		305.338	218.179
24	5	2012		138.382	186.462
24	5	2012		34.8484	91.0413
24	5	2012		-31.4904	124.799
24	5	2012		-29.1727	48.523
24	5	2012		-43.9505	38.9755
24	5	2012		-50.1889	17.4801
24	5	2012		-51.8005	0.44217
24	5	2012		-47.4305	-2.09973
24	5	2012		-45.9453	1.29631
24	5	2012		-44.8043	-3.08506
25	5	2012		-50.1733	-15.6739
25	5	2012		-46.3797	-0.21337
25	5	2012		-43.6481	-0.45462
25	5	2012		-42.7169	-2.03957
25	5	2012		-40.7469	-4.54524
25	5	2012		-51.8465	-51.1797
25	5	2012		-57.725	-0.55779
25	5	2012		-30.8877	-4.10816
25	5	2012		-37.6725	2.44301
25	5	2012		-35.5175	-1.00736
25	5	2012		-44.7129	-6.2184
25	5	2012		-18.2607	6.64103
25	5	2012		-5.78171	3.16578
25	5	2012		-4.6903	-2.45494
25	5	2012		-15.4364	-2.06052
25	5	2012		-9.83397	-0.01201
25	5	2012		5.83003	5.35805
25	5	2012		47.8588	7.01639
25	5	2012		140.262	58.7073
25	5	2012		103.398	51.4877
25	5	2012		228.801	160.564
25	5	2012		144.13	109.067
25	5	2012		262.801	143.106
25	5	2012		420.232	235.629
25	5	2012		439.379	244.781
25	5	2012		467.952	256.792
25	5	2012		487.402	365.878
25	5	2012		516.694	314.806
25	5	2012		518.152	368.734
25	5	2012		516.57	281.139
25	5	2012		513.499	357.708
25	5	2012		499.342	370.3
25	5	2012		472.27	297.816
25	5	2012		429.134	260.197
25	5	2012		260.39	273.018
25	5	2012		20.5092	166.954
25	5	2012		48.2509	97.4849
25	5	2012		47.7133	108.654
25	5	2012		47.6785	73.3413
25	5	2012		86.9827	100.869
25	5	2012		45.6473	89.6619
25	5	2012		44.9583	70.1374
25	5	2012		-15.1865	43.2856
25	5	2012		-61.6897	1.02944
25	5	2012		-74.1559	-7.48949
25	5	2012		-75.4353	6.36451
25	5	2012		-67.2881	-12.0493
25	5	2012		-56.8845	-7.79218
26	5	2012		-60.1785	-15.7288
26	5	2012		-61.0673	-19.437
26	5	2012		-60.8161	-21.5563
26	5	2012		-62.0983	-5.41451
26	5	2012		-60.2347	-14.9362
26	5	2012		-54.9159	-10.4896
26	5	2012		-53.4107	-13.8346
26	5	2012		-51.4463	-15.8913
26	5	2012		-54.7321	-18.6717
26	5	2012		-54.8051	-18.6592
26	5	2012		-55.5697	-19.8649
26	5	2012		-56.1307	-22.9615
26	5	2012		-57.0423	-19.7894
26	5	2012		-57.3214	-18.6444
26	5	2012		-48.1423	-22.6329
26	5	2012		-30.7781	-7.86142
26	5	2012		13.4047	12.4731
26	5	2012		70.3366	27.5692
26	5	2012		114.126	44.9638
26	5	2012		166.346	67.1217
26	5	2012		224.494	136.921
26	5	2012		280.839	156.32
26	5	2012		325.36	237.156
26	5	2012		384.463	220.872
26	5	2012		423.028	257.208
26	5	2012		455.752	311.834
26	5	2012		482.67	312.397
26	5	2012		508.105	334.439
26	5	2012		524.294	267.49
26	5	2012		516.069	370.266
26	5	2012		525.14	387.894
26	5	2012		515.746	427.989
26	5	2012		376.34	310.566
26	5	2012		71.1763	154.08
26	5	2012		167.476	207.88
26	5	2012		315.892	301.466
26	5	2012		230.652	335.852
26	5	2012		-22.739	37.4655
26	5	2012		2.39271	45.6491
26	5	2012		15.3059	34.0263
26	5	2012		-3.36209	23.421
26	5	2012		-20.3969	20.2287
26	5	2012		-29.9359	36.1257
26	5	2012		-36.277	28.7906
26	5	2012		-21.1779	-9.71088
26	5	2012		3.08557	-12.4401
26	5	2012		-3.14727	0.22128
26	5	2012		-2.04209	10.547
27	5	2012		0.786304	-30.4336
27	5	2012		3.4177	49.9108
27	5	2012		4.0283	-1.23885
27	5	2012		13.7439	-23.5409
27	5	2012		12.5863	-17.9477
27	5	2012		10.2511	12.7042
27	5	2012		-2.70012	10.7176
27	5	2012		-6.10913	13.4742
27	5	2012		-6.43913	9.49376
27	5	2012		-8.31234	4.15847
27	5	2012		-8.65234	8.72687
27	5	2012		-10.8523	2.19052
27	5	2012		-18.1497	-0.64505
27	5	2012		-11.4223	8.66755
27	5	2012		-5.33234	4.09159
27	5	2012		5.94186	5.79172
27	5	2012		25.5331	26.1579
27	5	2012		51.4612	17.43
27	5	2012		73.8754	28.2946
27	5	2012		97.6216	45.1192
27	5	2012		142.333	34.1961
27	5	2012		275.356	127.659
27	5	2012		396.979	244.021
27	5	2012		502.719	231.785
27	5	2012		501.706	255.148
27	5	2012		536.1	422.219
27	5	2012		564.227	290.639
27	5	2012		576.243	361.737
27	5	2012		582.55	307.052
27	5	2012		590.483	371.948
27	5	2012		578.691	310.941
27	5	2012		570.43	336.888
27	5	2012		544.248	365.602
27	5	2012		509.642	434.398
27	5	2012		474.581	307.812
27	5	2012		420.976	278.504
27	5	2012		377.725	264.085
27	5	2012		313.508	216.914
27	5	2012		246.394	178.255
27	5	2012		173.636	167.652
27	5	2012		98.5777	141.515
27	5	2012		26.8225	64.9464
27	5	2012		-32.4959	36.3035
27	5	2012		-73.6017	13.7333
27	5	2012		-83.4843	0.67213
27	5	2012		-71.9575	-60.7992
27	5	2012		-55.7058	-10.4011
27	5	2012		-49.109	-3.53328
28	5	2012		-55.5005	3.91797
28	5	2012		-53.4861	-38.6448
28	5	2012		-53.4563	-4.91465
28	5	2012		-48.6922	1.1266
28	5	2012		-50.6032	-8.22607
28	5	2012		-50.4494	-2.47636
28	5	2012		-44.5353	5.98158
28	5	2012		-47.0842	-14.5997
28	5	2012		-44.9207	1.39575
28	5	2012		-52.4975	0.24567
28	5	2012		-43.2696	-4.80847
28	5	2012		-45.5886	-21.6616
28	5	2012		-47.7275	-2.35816
28	5	2012		-40.3545	-0.33632
28	5	2012		-32.8996	23.1772
28	5	2012		-21.234	-7.40128
28	5	2012		27.1577	25.2468
28	5	2012		89.9186	61.3158
28	5	2012		124.488	145.431
28	5	2012		176.333	82.2029
28	5	2012		241.966	152.586
28	5	2012		309.531	185.248
28	5	2012		350.438	197.349
28	5	2012		415.935	203.507
28	5	2012		462.648	258.136
28	5	2012		493.065	299.085
28	5	2012		517.442	371.356
28	5	2012		537.366	411.415
28	5	2012		538.628	350.404
28	5	2012		553.032	349.486
[truncated: 5,683 more rows]

## Sheet: Fig 2
Fig 2. Average diurnal profiles of NEE (net ecosystem exchange) for five growth stages and mean values of the diurnal variation in NEE for each growth stages
NEE(mgCm-2s-1)	Hour	Sowing Seed	Error	Seeding Emergence	Error	Squaring	Error	Flowing and Booformation	Error	Boll Opening	Error
	0	0.02036	0.00375	0.03794	0.01149	0.0638	0.01811	0.06115	0.01356	0.03837	0.00418
	0.5	0.02417	0.00794	0.07554	0.01181	0.04492	0.01012	0.0576	0.01047	0.03471	0.01222
	1	0.02434	0.00874	0.05543	0.01231	0.04499	0.01084	0.05362	0.01863	0.04268	0.01095
	1.5	0.02503	0.00594	0.03826	0.01089	0.04661	0.0227	0.05334	0.01551	0.03266	0.00598
	2	0.02251	0.00653	0.05911	0.01673	0.04544	0.00881	0.05212	0.01453	0.03738	0.01457
	2.5	0.02258	0.00346	0.03882	0.01038	0.04236	0.01085	0.0521	0.01188	0.03267	0.00506
	3	0.02199	0.00488	0.03701	0.01019	0.04279	0.00904	0.06148	0.01346	0.03702	0.0175
	3.5	0.02468	0.00323	0.03784	0.01482	0.04266	0.00821	0.06336	0.01249	0.03304	0.00602
	4	0.02237	0.0058	0.03593	0.01105	0.04251	0.00783	0.06367	0.01684	0.03583	0.01222
	4.5	0.0209	0.00292	0.03911	0.01339	0.04806	0.0255	0.06172	0.0165	0.04032	0.01056
	5	0.02184	0.00404	0.03652	0.0097	0.0475	0.03619	0.04979	0.01559	0.03292	0.00724
	5.5	0.02195	0.00319	0.03498	0.01332	0.0454	0.0148	0.05516	0.02977	0.03183	0.00612
	6	0.0195	0.00798	0.03403	0.01225	0.04504	0.02137	0.05061	0.01381	0.03042	0.00592
	6.5	0.0183	0.00771	0.03416	0.01101	0.0416	0.00777	0.05245	0.01703	0.03069	0.00713
	7	0.02111	0.00725	0.0336	0.01175	0.04251	0.0055	0.0498	0.01638	0.03209	0.00653
	7.5	0.02012	0.00415	0.02304	0.03137	0.02953	0.02649	0.04181	0.02517	0.03165	0.00547
	8	0.0096	0.00506	0.01549	0.03795	0.00133	0.0358	0.00123	0.04126	0.03233	0.00665
	8.5	0.01185	0.01776	-0.00323	0.03459	-0.01102	0.03337	0.00869	0.03966	0.01463	0.03992
	9	0.00664	0.01535	0.00107	0.01683	-0.03901	0.03663	-0.03377	0.04966	0.00253	0.03579
	9.5	0.0061	0.01313	-0.00387	0.02016	-0.06773	0.04201	-0.05565	0.0473	-0.02401	0.0409
	10	0.0049	0.0068	-0.02151	0.02054	-0.08585	0.05253	-0.1019	0.08375	-0.03309	0.04238
	10.5	-0.000450491	0.01618	-0.01872	0.02495	-0.10242	0.05459	-0.12197	0.05546	-0.05681	0.03882
	11	-0.00172	0.01212	-0.02049	0.02913	-0.11194	0.04434	-0.14653	0.05462	-0.07118	0.02944
	11.5	0.000155084	0.01414	-0.02499	0.0352	-0.13311	0.05978	-0.17062	0.05998	-0.06833	0.03043
	12	0.00143	0.01911	-0.02369	0.03027	-0.15431	0.05451	-0.18536	0.0626	-0.08353	0.04583
	12.5	0.00139	0.01721	-0.02535	0.02814	-0.15967	0.05863	-0.20685	0.06255	-0.09087	0.04555
	13	-0.00115	0.01299	-0.02634	0.04089	-0.1695	0.07967	-0.21138	0.07475	-0.11133	0.04436
	13.5	0.00091968	0.00861	-0.03196	0.03863	-0.16266	0.05654	-0.19841	0.09318	-0.09825	0.033
	14	0.00233	0.01483	-0.03264	0.02712	-0.15648	0.05714	-0.20938	0.07112	-0.10302	0.0299
	14.5	-0.00452	0.01331	-0.02883	0.02524	-0.1501	0.06524	-0.21579	0.07295	-0.09807	0.03467
	15	-0.00553	0.00907	-0.03204	0.03094	-0.14145	0.05509	-0.21179	0.07028	-0.08924	0.02801
	15.5	-0.00672	0.01034	-0.02844	0.02702	-0.14547	0.04304	-0.21252	0.06539	-0.09191	0.03535
	16	-0.00139	0.01269	-0.0269	0.02507	-0.13313	0.05863	-0.19656	0.06079	-0.07817	0.02798
	16.5	0.00666	0.00987	-0.0227	0.02611	-0.12318	0.05437	-0.17772	0.05164	-0.07732	0.0288
	17	0.00245	0.01624	-0.02116	0.02818	-0.1349	0.05523	-0.17169	0.05563	-0.07024	0.0328
	17.5	0.00284	0.0105	-0.01762	0.02566	-0.11463	0.05303	-0.14606	0.04702	-0.04808	0.0273
	18	0.00466	0.01223	-0.00987	0.04523	-0.10201	0.04019	-0.12776	0.04413	-0.04237	0.02635
	18.5	0.00807	0.01389	-0.01474	0.05417	-0.09017	0.03701	-0.09743	0.04304	-0.03637	0.01701
	19	0.00772	0.01581	-0.00592	0.02354	-0.07615	0.03676	-0.07659	0.04879	-0.01815	0.01534
	19.5	0.01354	0.00939	0.00274	0.02697	-0.05523	0.03232	-0.04302	0.04999	-0.00666	0.01489
	20	0.01724	0.01374	0.00816	0.02574	-0.0301	0.03405	-0.01892	0.05933	0.00652	0.02025
	20.5	0.01991	0.00721	0.01601	0.02074	-0.01717	0.03122	0.00476	0.02944	0.03086	0.01988
	21	0.01719	0.00795	0.02101	0.01699	0.00719	0.02128	0.02068	0.04118	0.03792	0.00636
	21.5	0.02285	0.01132	0.03307	0.02759	0.01972	0.04213	0.03024	0.04005	0.03172	0.00575
	22	0.02253	0.00443	0.04794	0.01404	0.05487	0.01267	0.06338	0.01378	0.03272	0.00447
	22.5	0.02959	0.00711	0.06295	0.01119	0.0473	0.01023	0.05793	0.01902	0.03161	0.00603
	23	0.02008	0.00718	0.03859	0.01194	0.06235	0.01179	0.05057	0.01211	0.03272	0.00741
	23.5	0.02123	0.00632	0.0576	0.01206	0.08759	0.01197	0.05455	0.01254	0.03028	0.00906
	24	0.02036	0.00375	0.03794	0.01149	0.0638	0.01811	0.06115	0.01356	0.03837	0.00418

## Sheet: Fig 3
Fig 3. Cumulative time series of total daily NEE (net ecosystem exchange).
Julday	Acummulative NEE(gCm-2)	Acummulative Reco(gCm-2)	Acummulative GPP(gCm-2)
108	1.38518	2.13913	0.75395
109	2.64312	4.15504	1.51193
110	3.65527	6.14893	2.49367
111	4.89723	8.25993	3.3627
112	6.33265	10.4935	4.16088
113	7.07005	12.5606	5.49053
114	7.30921	14.5802	7.27098
115	7.93157	16.8449	8.91327
116	8.80307	19.4244	10.6214
117	10.2773	22.3724	12.0951
118	11.7175	25.5957	13.8782
119	13.8743	28.9587	15.0843
120	15.4322	32.1521	16.7199
121	16.7726	35.0844	18.3118
122	17.7994	37.9787	20.1793
123	19.5395	40.7738	21.2343
124	20.5005	43.5431	23.0426
125	21.3539	46.2063	24.8524
126	21.9416	48.8036	26.8619
127	22.9465	51.4702	28.5238
128	23.7206	54.0958	30.3751
129	24.7123	56.4496	31.7373
130	25.7504	58.7447	32.9943
131	25.9802	60.7482	34.7681
132	26.7791	63.0689	36.2898
133	27.6807	65.7524	38.0717
134	28.8776	68.813	39.9353
135	30.2184	72.2719	42.0535
136	31.4672	76.1665	44.6993
137	32.6491	80.6651	48.016
138	34.02	86.3017	52.2817
139	35.7464	93.5448	57.7984
140	38.0898	101.036	62.9459
141	41.1153	107.453	66.3374
142	41.8743	114.403	72.5285
143	43.9445	122.08	78.1351
144	44.9804	130.407	85.4266
145	46.331	138.393	92.0624
146	47.3116	145.263	97.9511
147	47.8594	150.66	102.8
148	47.7285	154.486	106.758
149	46.3026	158.217	111.914
150	45.6366	161.953	116.317
151	45.1268	165.773	120.646
152	44.7848	169.484	124.7
153	44.1584	172.992	128.833
154	43.7374	176.559	132.821
155	42.0103	180.318	138.308
156	40.0286	184.077	144.048
157	37.7955	187.688	149.893
158	36.1018	191.142	155.04
159	34.4466	194.498	160.051
160	31.3635	197.683	166.32
161	28.4441	200.95	172.506
162	25.096	204.175	179.079
163	24.3566	207.178	182.821
164	23.7536	210.04	186.287
165	19.8911	213.414	193.523
166	17.0073	218.004	200.997
167	13.9048	224.011	210.106
168	12.3272	230.649	218.322
169	8.71541	237.446	228.73
170	4.74261	244.392	239.65
171	3.53091	251.901	248.37
172	-0.26473	259.465	259.729
173	-5.42146	266.069	271.49
174	-11.4238	271.725	283.148
175	-15.8678	276.559	292.427
176	-19.7385	280.567	300.305
177	-24.0741	283.989	308.063
178	-28.6894	287.948	316.637
179	-34.0596	292.482	326.542
180	-39.0014	297.473	336.474
181	-42.5106	302.704	345.214
182	-46.487	308.197	354.685
183	-52.3901	314.041	366.432
184	-58.089	320.06	378.149
185	-62.7207	325.901	388.622
186	-67.6097	331.599	399.208
187	-72.8255	337.763	410.589
188	-78.2877	344.009	422.297
189	-83.1217	350.788	433.909
190	-88.5345	358.234	446.769
191	-93.4607	366.463	459.924
192	-95.4706	375.37	470.84
193	-101.478	384.549	486.027
194	-102.952	393.171	496.123
195	-106.488	401.263	507.75
196	-111.864	409.087	520.952
197	-115.873	416.433	532.305
198	-121.542	423.404	544.945
199	-123.119	429.716	552.835
200	-126.916	435.701	562.617
201	-131.495	441.36	572.854
202	-135.242	447.019	582.261
203	-137.06	452.743	589.803
204	-141.344	458.492	599.836
205	-145.506	464.615	610.121
206	-150.842	470.721	621.563
207	-154.307	476.979	631.287
208	-158.572	483.25	641.822
209	-163.27	489.233	652.503
210	-169.346	494.681	664.026
211	-175.786	499.812	675.598
212	-181.006	504.739	685.745
213	-185.957	509.344	695.301
214	-188.402	513.51	701.913
215	-193.228	517.128	710.356
216	-196.021	520.335	716.356
217	-201.425	523.953	725.378
218	-207.128	528.013	735.14
219	-212.234	532.515	744.75
220	-217.035	537.512	754.547
221	-221.263	542.65	763.912
222	-225.425	547.971	773.396
223	-228.652	553.337	781.99
224	-234.408	558.429	792.836
225	-238.992	563.378	802.37
226	-242.304	568.24	810.544
227	-244.373	572.883	817.256
228	-247.727	577.626	825.353
229	-250.218	581.786	832.004
230	-253.467	585.57	839.036
231	-256.227	588.999	845.226
232	-258.481	592.011	850.493
233	-260.729	594.643	855.372
234	-263.046	597.012	860.058
235	-264.138	599.135	863.273
236	-265.768	602.523	868.291
237	-267.533	607.12	874.652
238	-269.564	611.733	881.297
239	-272.441	616.202	888.643
240	-274.915	620.873	895.788
241	-277.836	625.295	903.131
242	-279.665	629.202	908.867
243	-282.378	632.568	914.945
244	-284.727	635.527	920.254
245	-286.687	638.229	924.916
246	-288.312	640.951	929.263
247	-290.32	643.7	934.02
248	-292.167	646.416	938.583
249	-293.894	648.989	942.883
250	-295.182	651.787	946.969
251	-297.115	654.854	951.969
252	-295.792	658.333	954.125
253	-296.691	661.975	958.666
254	-297.14	665.703	962.843
255	-298.089	669.572	967.661
256	-298.825	673.717	972.542
257	-298.89	677.71	976.599
258	-299.441	681.394	980.835
259	-298.521	684.573	983.094
260	-299.804	687.526	987.33
261	-301.449	690.372	991.821
262	-302.769	693.102	995.872
263	-303.06	695.901	998.962
264	-303.261	698.534	1001.79
265	-304.336	700.934	1005.27
266	-303.792	703.533	1007.32
267	-304.815	706.181	1011

## Sheet: Fig 4
Fig 4. Total daily GPP (gross primary production) and mean daily Tair (air temperature), Rn (net solar radiation), rainfall, VPD (vapor pressure deficit) and SWC (soil water content)
Julday	Rn(W m-2)	Tair(degC)	VPD(hPa)	irrigation and precipation(mm)	SWC(m3m-3)	NEE(g C m-2s-1)	Reco(g C m-2s-1)	GPP(g C m-2s-1)
108	113.746	19.457	17.5197	0	0.1416	0.0160322	0.0247584	0.00872624
109	140.217	17.6033	15.8762	0	0.1452	0.0145594	0.0233324	0.00877291
110	148.084	16.9742	15.7666	0	0.1452	0.0117147	0.0230774	0.0113627
111	149.167	19.404	19.1359	0	0.1452	0.0143746	0.0244329	0.0100583
112	129.449	21.0719	20.5851	0	0.1452	0.0166136	0.0258518	0.00923816
113	114.406	13.9742	13.2182	4.5	0.1452	0.0085347	0.0239242	0.0153895
114	116.886	10.0018	9.75284	0	0.1452	0.00276809	0.023375	0.0206069
115	145.294	11.5255	12.2167	0	0.1452	0.00720327	0.0262113	0.0190081
116	141.705	14.7049	15.165	0	0.1452	0.0100868	0.0298563	0.0197695
117	143.932	18.9304	19.5349	0	0.1452	0.0170624	0.0341196	0.0170572
118	124.088	21.4379	21.752	0	0.1452	0.0166693	0.0373075	0.0206382
119	134.916	21.8619	21.7003	0	0.2352	0.0249636	0.0389231	0.0139594
120	88.0808	19.7996	13.9482	0	0.2352	0.0180308	0.0369607	0.0189299
121	124.686	17.7319	10.8419	0	0.2352	0.0155133	0.0339383	0.018425
122	149.772	19.2377	16.3468	0	0.2352	0.0118848	0.033499	0.0216142
123	131.259	19.7017	17.5124	0	0.2352	0.0201397	0.0323514	0.0122117
124	126.587	21.3773	18.0402	0	0.2352	0.0111224	0.0320517	0.0209293
125	106.764	21.0121	16.4901	0	0.2352	0.0098775	0.030824	0.0209464
126	169.268	20.3019	17.6605	0	0.2352	0.00680295	0.0300609	0.023258
127	163.888	22.0727	22.0596	0	0.2352	0.0116299	0.0308644	0.0192345
128	162.93	21.5194	18.0169	0.4	0.2352	0.0089602	0.0303879	0.0214277
129	165.533	17.8327	15.8987	0	0.2028	0.0114777	0.0272437	0.015766
130	179.202	19.3531	17.8991	0	0.2028	0.0120149	0.0265634	0.0145484
131	138.468	13.7806	12.8318	0	0.2028	0.00265944	0.0231892	0.0205298
132	177.076	15.788	16.1968	0	0.2028	0.00924686	0.02686	0.0176131
133	173.101	18.0776	19.2625	0	0.2028	0.0104352	0.0310587	0.0206235
134	177.997	20.2573	21.7882	0	0.2028	0.0138534	0.0354232	0.0215699
135	159.75	22.4423	25.0515	0	0.2028	0.0155177	0.0400334	0.0245157
136	142.796	24.7894	27.5007	0	0.2028	0.0144544	0.045077	0.0306226
137	136.834	24.1127	21.8685	0	0.2028	0.0136791	0.052067	0.0383879
138	171.528	21.6975	15.6569	2.4	0.2028	0.0158672	0.0652391	0.0493719
139	195.176	23.5967	19.3845	3.1	0.2208	0.0199817	0.0838315	0.0638499
140	70.7461	20.0392	12.6374	0.2	0.2208	0.0271217	0.0866992	0.0595775
141	97.3668	12.6173	5.31466	6.6	0.2208	0.0350175	0.0742713	0.0392538
142	187.015	15.2434	12.1691	0	0.2208	0.00878512	0.0804418	0.0716567
143	183.097	18.9662	15.7601	0	0.2208	0.0239608	0.0888517	0.0648909
144	184.237	22.139	19.8503	0	0.2208	0.0119895	0.0963819	0.0843924
145	173.248	22.899	22.1304	0	0.2208	0.0156324	0.0924361	0.0768037
146	156.032	24.6794	23.7884	0	0.2208	0.0113489	0.0795047	0.0681557
147	152.154	24.1573	22.9995	0	0.2208	0.00633981	0.0624649	0.0561251
148	204.948	18.7852	12.517	3.3	0.2208	-0.00151483	0.0442911	0.0458059
149	199.937	20.3019	17.7062	0	0.2028	-0.0165034	0.0431738	0.0596773
150	160.146	22.5658	22.1452	0	0.2028	-0.0077085	0.0432463	0.0509548
151	185.209	26.1823	27.7153	0	0.2028	-0.00590023	0.0442126	0.0501129
152	163.977	27.0617	25.8478	0	0.2028	-0.00395837	0.0429541	0.0469124
153	191.965	26.5396	25.3255	0	0.2028	-0.00724936	0.0405969	0.0478462
154	123.571	26.0621	23.5358	0	0.2028	-0.00487297	0.0412835	0.0461564
155	155.682	25.7371	23.294	0	0.2028	-0.0199893	0.0435104	0.0634998
156	185.868	25.2662	22.7247	0	0.2028	-0.0229364	0.0435047	0.0664411
157	192.355	25.446	24.4212	0	0.2028	-0.0258466	0.0417953	0.0676418
158	191.907	25.595	25.0086	0	0.2028	-0.0196033	0.039979	0.0595823
159	177.76	26.2842	24.7639	0	0.2028	-0.0191574	0.0388382	0.0579956
160	205.2	24.0885	18.644	0	0.144	-0.0356835	0.0368706	0.0725541
161	194.207	26.0631	23.9917	0	0.144	-0.0337899	0.0378098	0.0715997
162	154.389	25.8212	22.0382	0	0.144	-0.0387504	0.0373244	0.0760748
163	52.9648	22.4058	14.4889	0.2	0.144	-0.00855831	0.0347561	0.0433144
164	48.6502	20.5094	10.1915	0.2	0.144	-0.0069794	0.0331283	0.0401077
165	218.117	23.9081	19.841	0	0.144	-0.0447041	0.0390473	0.0837514
166	165.995	24.2398	18.1651	0.2	0.144	-0.0333778	0.053128	0.0865058
167	213.187	25.6194	22.843	3.24	0.144	-0.035909	0.0695259	0.105435
168	205.932	24.6977	20.5103	3.24	0.144	-0.0182583	0.0768274	0.0950856
169	204.269	23.9123	16.9617	3.24	0.144	-0.0418037	0.078662	0.120466
170	218.777	23.1733	13.9928	3.24	0.204	-0.0459815	0.0804044	0.126386
171	225.712	25.5915	20.2358	3.24	0.204	-0.0140243	0.086905	0.100929
172	191.558	25.6229	18.6787	0	0.204	-0.0439311	0.0875414	0.131472
173	229.569	24.4488	15.7302	0	0.204	-0.0596843	0.0764386	0.136123
174	230.481	23.904	15.7123	3.3	0.204	-0.0694711	0.0654599	0.134931
175	224.757	24.65	19.9742	0	0.204	-0.0514353	0.055951	0.107386
176	174.422	25.3444	19.7226	0	0.204	-0.0448001	0.0463865	0.0911865
177	177.33	25.1825	19.2315	0	0.204	-0.0501806	0.0396066	0.0897872
178	206.548	27.0092	22.9579	3	0.204	-0.0534181	0.0458229	0.099241
179	223.827	28.0102	23.5844	3	0.204	-0.0621543	0.0524853	0.11464
180	212.949	27.9081	22.268	3	0.246	-0.0571977	0.0577611	0.114959
181	152.233	27.0463	19.769	3	0.246	-0.0406146	0.0605415	0.101156
182	163.649	26.6792	19.3814	0	0.246	-0.0460238	0.0635846	0.109608
183	236.951	27.2825	21.4698	0	0.246	-0.0683232	0.0676376	0.135961
184	208.384	26.5621	17.7502	2	0.246	-0.0659588	0.0696643	0.135623
185	188.882	23.3481	14.0868	2	0.246	-0.0536074	0.0676044	0.121212
186	140.768	20.7021	9.31041	2	0.246	-0.056586	0.0659409	0.122527
187	201.157	23.5017	16.4227	2	0.246	-0.0603676	0.0713501	0.131718
188	137.145	22.3702	13.2139	2	0.246	-0.0632206	0.0722866	0.135507
189	158.489	22.6927	12.7898	2	0.246	-0.055949	0.0784587	0.134408
190	188.343	23.7721	14.4619	0	0.2076	-0.062648	0.0861854	0.148833
191	206.978	25.5417	18.0002	0	0.2076	-0.0570165	0.0952408	0.152257
192	133.143	26.4675	18.2074	0	0.2076	-0.0232629	0.103087	0.12635
193	202.014	26.9544	20.3457	0	0.2076	-0.0695277	0.106241	0.175768
194	124.156	22.8821	12.7012	0	0.2076	-0.0170669	0.0997909	0.116858
195	114.79	20.3292	6.15915	4.7	0.2076	-0.0409195	0.0936551	0.134575
196	226.396	22.1767	10.694	2.4	0.2076	-0.0622293	0.0905616	0.152791
197	200.596	22.8637	10.22	0.7	0.2076	-0.0463912	0.0850178	0.131409
198	224.356	24.505	14.8543	0	0.2076	-0.065612	0.0806833	0.146295
199	100.306	24.0352	12.0228	0	0.2076	-0.0182556	0.0730636	0.0913192
200	208.665	26.6252	20.3868	0	0.1956	-0.0439524	0.069261	0.113213
201	207.239	27.1163	21.8167	4.5	0.1956	-0.0529895	0.0655007	0.11849
202	141.894	27.1708	19.8286	4.5	0.1956	-0.0433731	0.0654958	0.108869
203	109.183	27.8798	21.3737	0	0.1956	-0.0210442	0.0662539	0.0872981
204	191.881	28.1958	24.9752	0	0.1956	-0.0495759	0.0665382	0.116114
205	214.078	30.3212	31.2545	0	0.1956	-0.0481742	0.070875	0.119049
206	189.889	27.5002	23.296	0	0.1956	-0.0617648	0.0706606	0.132425
207	182.892	26.7958	20.9264	0	0.1956	-0.0401023	0.072441	0.112543
208	203.741	28.2177	23.6633	0	0.1956	-0.0493669	0.072575	0.121942
209	187.319	27.9996	21.3919	0	0.1956	-0.0543669	0.0692455	0.123612
210	205.3	25.0694	13.4896	2.5	0.228	-0.0703231	0.0630528	0.133376
211	212.642	24.3708	13.174	0	0.228	-0.0745415	0.0593879	0.133929
212	214.28	24.935	16.7474	0	0.228	-0.0604147	0.0570335	0.117448
213	213.856	25.781	18.5598	0	0.228	-0.0573032	0.053298	0.110601
214	107.171	26.0319	16.8793	0	0.228	-0.0283052	0.0482196	0.0765248
215	171.894	24.541	15.7582	0	0.228	-0.0558541	0.0418696	0.0977237
216	87.4471	20.9625	8.98658	4.5	0.228	-0.0323222	0.0371233	0.0694455
217	197.4	21.5396	12.7797	0	0.228	-0.0625489	0.0418716	0.10442
218	208.397	22.2119	14.2366	0	0.228	-0.0660029	0.0469849	0.112988
219	206.866	22.7969	15.6421	0	0.228	-0.0591028	0.0521152	0.111218
220	204.727	24.4525	18.2555	0	0.228	-0.0555593	0.0578312	0.11339
221	175.43	24.7083	18.3488	2.5	0.2364	-0.0489349	0.0594646	0.1084
222	205.258	25.6812	17.8483	2.5	0.2364	-0.0481734	0.0615941	0.109768
223	205.783	25.3083	19.8391	2.5	0.2364	-0.0373558	0.0621053	0.0994611
224	183.959	21.5921	12.6489	0	0.2364	-0.0666124	0.0589285	0.125541
225	200.497	21.3521	13.4398	0	0.2364	-0.0530596	0.0572854	0.110345
226	204.397	22.3233	15.7989	0	0.2364	-0.0383352	0.0562734	0.0946086
227	107.67	22.5571	13.6058	0	0.2364	-0.0239504	0.0537301	0.0776805
228	197.145	27.8113	24.6158	0	0.2364	-0.0388124	0.0548986	0.0937111
229	147.711	24.6625	14.9307	2.25	0.2364	-0.028837	0.0481484	0.0769854
230	196.452	24.1273	17.4437	2.25	0.2364	-0.037596	0.0437952	0.0813912
231	192.36	23.8644	17.2578	2.25	0.2424	-0.0319487	0.0396869	0.0716356
232	192.674	22.3492	16.4641	2.25	0.2424	-0.0260913	0.0348692	0.0609606
233	192.321	21.3794	17.3556	0	0.2424	-0.0260145	0.0304588	0.0564734
234	185.085	22.5544	19.6767	0	0.2424	-0.0268167	0.0274216	0.0542383
235	182.733	23.9958	19.1093	0	0.2424	-0.0126369	0.0245727	0.0372096
236	182.946	28.2525	27.2501	0	0.2424	-0.0188676	0.0392128	0.0580804
237	178.633	25.4563	20.3694	0	0.2424	-0.0204241	0.0531984	0.0736225
238	162.93	24.0204	15.9304	3.75	0.2424	-0.0235149	0.0533919	0.0769068
239	184.712	21.7219	12.7322	3.75	0.2424	-0.0332956	0.0517304	0.0850261
240	178.437	23.3212	15.6725	0	0.2424	-0.0286332	0.0540565	0.0826897
241	177.88	22.0754	14.016	0	0.2292	-0.0338092	0.0511821	0.0849913
242	169.301	20.7221	11.7544	2.3	0.2292	-0.0211689	0.0452272	0.0663961
243	171.214	18.7838	11.9877	0	0.2292	-0.0313986	0.038948	0.0703466
244	177.39	18.5258	13.1331	0	0.2292	-0.0271899	0.0342517	0.0614416
245	171.816	17.8304	12.7906	0	0.2292	-0.0226793	0.0312791	0.0539584
246	165.778	20.014	15.2769	0	0.2292	-0.0188092	0.0314984	0.0503076
247	140.827	22.6148	17.6595	0	0.2292	-0.023246	0.0318157	0.0550616
248	122.776	24.2752	18.0023	0	0.2292	-0.0213774	0.0314334	0.0528108
249	119.095	22.1679	15.9382	0	0.2292	-0.0199835	0.0297833	0.0497668
250	140.407	20.5771	11.2206	0.8	0.2292	-0.014915	0.0323836	0.0472986
251	162.39	19.4727	12.6444	0	0.2292	-0.0223726	0.0354969	0.0578695
252	71.4675	20.9017	13.019	2	0.1776	0.0153138	0.0402668	0.024953
253	146.897	20.1394	12.7757	0.5	0.1776	-0.0103975	0.0421576	0.0525551
254	162.717	18.7185	14.6106	0	0.1776	-0.00520028	0.0431461	0.0483464
255	152.618	18.0283	13.6116	0	0.1776	-0.010986	0.0447817	0.0557677
256	145.852	19.6504	15.4704	0	0.1776	-0.00851239	0.0479743	0.0564867
257	73.2572	20.7977	15.6434	0	0.1776	-0.00075551	0.0462092	0.0469647
258	125.72	21.0402	13.823	0	0.1776	-0.00637756	0.0426431	0.0490207
259	78.6167	18.1794	7.72084	1.4	0.1776	0.0106492	0.0367936	0.0261444
260	147.8	17.3835	9.34154	0	0.1776	-0.0148569	0.0341789	0.0490358
261	139.392	17.7115	9.91975	0	0.1776	-0.0190322	0.032937	0.0519692
262	126.894	17.9135	11.8025	0	0.162	-0.015286	0.0316041	0.0468901
263	116.466	21.2208	15.8149	0	0.162	-0.00336837	0.0323921	0.0357604
264	90.829	20.6931	15.9771	0	0.162	-0.00231774	0.0304756	0.0327933
265	119.483	16.614	9.86633	0	0.162	-0.0124471	0.0277803	0.0402274
266	14.2725	12.2538	5.13798	0.3	0.162	0.00630387	0.0300791	0.0237752
267	128.208	11.8695	6.89044	0	0.162	-0.0118444	0.0306474	0.0424918

## Sheet: Fig 5
Fig 5. The relationship between total half-hourly GPP (gross primary production) and mean half-hourly Rn (net solar radiation), Tair (air temperature), and VPD (vapor pressure deficit), repectively
Hr	DoY	Rn	Tair	VPD	GPP_f
-	--	Wm-2	degC	hPa	g Cm-2half-hour-1
9	108	16.57	16.61	13.5536	0.0228547
9.5	108	32.2	17.04	14.0221	0.0253254
10	108	85.7	18.63	15.9033	0.015374
10.5	108	117.7	18.58	16.1473	0.00272333
11	108	127.4	18.48	15.8739	0.0310843
11.5	108	188.9	18.86	15.8675	0.0118424
12	108	213.1	19.19	16.5116	0.0337213
12.5	108	378.4	20.11	17.6425	0.0223428
13	108	270.2	19.95	16.878	0.0314887
13.5	108	336.5	20.41	17.4874	0.0306742
14	108	316.4	21.1	18.5267	0.0382642
14.5	108	410.8	21.59	19.5278	0.030923
15	108	376.6	22.19	20.5049	0.0361493
15.5	108	449.8	22.76	21.3907	0.0667274
16	108	356.8	23	21.8501	0.0418178
16.5	108	222.3	22.75	21.8018	0.0475945
17	108	402.2	23.43	23.3518	0.0358886
17.5	108	350.5	23.72	23.8777	0.0381475
18	108	270	23.67	23.6126	0.0393146
18.5	108	190.8	23.89	23.829	0.0208999
19	108	138.6	23.86	23.7268	0.022043
19.5	108	85.3	24.02	23.9289	0.0097159
20	108	9.29	23.77	23.8376	0.0160371
9	109	6.764	12.49	8.681	0.00323352
9.5	109	60.68	14.33	10.3903	0.0445195
10	109	134.2	15.75	12.3584	0.0344097
10.5	109	168.2	16.68	13.6083	0.0348952
11	109	252.8	17.33	14.3968	0.0212477
11.5	109	303.6	17.71	15.3452	0.035086
12	109	349.2	18.35	16.4805	0.0507652
12.5	109	399.7	18.78	17.3232	0.0475906
13	109	435	19.5	18.3613	0.0329888
13.5	109	460.4	19.75	18.6255	0.0509585
14	109	474.3	20.43	19.5413	0.0373397
14.5	109	483.9	20.64	19.8787	0.0370023
15	109	497.4	21.44	21.1177	0.0584671
15.5	109	479.7	21.6	21.5141	0.0658701
16	109	450.4	21.79	21.8699	0.0506697
16.5	109	460.8	22.5	23.3656	0.00712152
17	109	281.9	22.48	23.6017	0.0430363
17.5	109	323.5	22.42	23.3474	0.0313535
18	109	153.8	21.95	22.5702	0.0327149
18.5	109	150.9	21.89	22.5719	0.0223109
19	109	237.3	22.2	23.1015	0.0199532
19.5	109	137.5	21.98	22.7226	0.03942
20	109	28.45	21.22	21.6303	0.0144329
9	110	14.5	10.38	6.7619	0.0378501
9.5	110	79.29	12.3	8.5846	0.0215294
10	110	145.9	14.34	10.9895	0.0133566
10.5	110	204.6	15.71	12.4394	0.0343155
11	110	269	17.25	14.8664	0.103467
11.5	110	322.4	18.14	16.8903	0.0751574
12	110	375.3	18.75	17.8259	0.0287857
12.5	110	419.4	19.6	19.0903	0.0340695
13	110	455.6	20.33	20.1692	0.0295698
13.5	110	475.6	21.08	21.235	0.0604949
14	110	487	21.78	22.0421	0.048594
14.5	110	495.4	21.85	22.3542	0.0458516
15	110	484.7	22.47	23.3448	0.0415416
15.5	110	477.7	22.89	24.1761	0.0328292
16	110	460.7	23.44	25.0245	0.0403499
16.5	110	432.3	23.5	25.3211	0.0399732
17	110	398.4	23.87	26.0482	0.0416461
17.5	110	349	24.08	26.5377	0.0521327
18	110	290.4	24.11	26.6457	-0.0111834
18.5	110	223	24.38	27.1993	-0.013047
19	110	154.4	24.27	27.0937	0.0419949
19.5	110	81.5	24.35	27.2299	0.0111897
20	110	11.96	24.61	27.7247	0.0278778
9	111	21.29	13.07	8.4164	0.0217884
9.5	111	80.9	15.39	10.9714	0.0173221
10	111	146.1	17.49	14.4691	0.0266963
10.5	111	203.5	18.84	16.5472	0.0729132
11	111	266.3	19.81	17.82	0.0223865
11.5	111	320.5	20.57	18.9926	-0.0107637
12	111	363.3	22.48	21.9794	-0.0296765
12.5	111	416.4	24.42	25.6371	0.0471452
13	111	457.8	25.38	27.7924	0.0674866
13.5	111	484.9	26.2	29.4402	0.0219536
14	111	505.1	26.49	30.0898	0.0288192
14.5	111	511.8	26.73	30.5632	0.0508248
15	111	496.7	27.16	31.4593	0.0542771
15.5	111	485.6	27.43	32.0591	0.0521459
16	111	463	27.65	32.5552	0.0441765
16.5	111	437.6	27.79	32.8969	0.0182336
17	111	394.8	27.97	33.2549	0.0274303
17.5	111	342.5	28.07	33.5478	0.0226819
18	111	284.3	28.01	33.518	0.0217337
18.5	111	223.1	27.94	33.3289	0.0364597
19	111	155.5	27.85	33.1397	0.0479876
19.5	111	82.6	27.73	32.9534	0.0081769
20	111	16.43	27.3	31.9907	0.0176956
9	112	21.4	16.46	12.5172	0.0054689
9.5	112	79.98	18.28	14.4642	0.0315369
10	112	141.2	20.46	17.9149	0.0331638
10.5	112	202.3	22.34	21.512	0.0209734
11	112	265.2	23.24	23.1742	0.0413703
11.5	112	326.4	24.12	25.1656	0.0413223
12	112	373.9	25.1	27.0751	0.0453991
12.5	112	414.5	25.76	28.4289	0.0353953
13	112	451.9	26.43	29.6832	0.045544
13.5	112	477.8	26.98	30.851	0.0504332
14	112	484.5	27.51	32.0474	0.0318848
14.5	112	343.3	27.61	32.5644	0.0689766
15	112	426.3	27.87	33.2197	0.0396727
15.5	112	386.7	28.3	34.2766	0.0689338
16	112	330.1	28.34	34.4373	0.0295533
16.5	112	292	28.65	35.0068	0.0139385
17	112	400.2	29.32	36.5433	0.0362385
17.5	112	369.9	29.31	36.4692	0.0323099
18	112	198.9	28.81	34.9991	0.0475273
18.5	112	92.8	27.37	31.1003	0.00805831
19	112	84.7	27.22	30.6875	0.0119956
19.5	112	43.51	26.74	29.3187	0.0133019
20	112	6.071	26.27	28.2074	0.00701741
9	113	20.74	10.33	9.9883	0.0221743
9.5	113	58.79	10.77	10.7509	0.023827
10	113	77.2	10.93	11.273	0.0325106
10.5	113	144.2	11.26	11.614	0.0334441
11	113	210.1	11.61	11.9291	0.0304173
11.5	113	260.9	12.21	12.3729	0.0322484
12	113	309.7	12.94	12.9255	0.0564512
12.5	113	352.8	13.55	13.2676	0.0756501
13	113	394.1	13.81	12.7573	0.0515793
13.5	113	453.5	13.88	12.7217	0.0691969
14	113	446.5	14.1	13.356	0.0688638
14.5	113	442.2	14.7	14.431	0.0764465
15	113	432.3	15.37	15.2982	0.0733955
15.5	113	382.4	15.71	15.7374	0.072579
16	113	306.6	15.38	15.3203	0.069801
16.5	113	280.2	15.51	15.4416	0.0733095
17	113	269.8	15.54	15.4908	0.0556379
17.5	113	236.9	15.7	15.747	0.0524258
18	113	173.1	15.65	15.7394	0.0528204
18.5	113	125.4	15.65	15.7376	0.0460929
19	113	83.7	15.59	15.5193	0.0504522
19.5	113	30.35	15.07	15.0471	0.0363074
9	114	39.25	7.228	7.1127	0.0425784
9.5	114	93	7.727	7.3833	0.0532704
10	114	140.4	8.34	7.6929	0.0576059
10.5	114	185.4	8.71	7.9675	0.0613181
11	114	247	9.12	8.3169	0.0692289
11.5	114	279.7	9.89	9.1074	0.0650661
12	114	306.8	10.32	9.5094	0.0669669
12.5	114	307.9	10.87	10.1452	0.0544812
13	114	393.3	11.32	11.0011	0.0798228
13.5	114	360.8	11.57	11.6805	0.0837708
14	114	260.7	11.67	11.7718	0.0813415
14.5	114	270.1	11.55	11.6105	0.0708977
15	114	291.3	11.98	11.8318	0.0951579
15.5	114	327.5	12.35	12.029	0.0861773
16	114	274.7	12.41	12.0795	0.0769247
16.5	114	306.4	12.59	12.4014	0.0648093
17	114	384.8	12.95	12.8652	0.074701
17.5	114	340.7	13.43	13.3446	0.0818437
18	114	302	13.52	13.4899	0.0723954
18.5	114	233.3	13.54	13.607	0.0724836
19	114	160	13.63	13.7073	0.0590226
19.5	114	87.9	13.51	13.616	0.0713346
20	114	17.57	13.35	13.4792	0.00614866
9	115	16.14	5.682	5.4046	-0.00330718
9.5	115	74.07	7.722	7.5483	0.0237313
10	115	140.3	10.08	9.7619	0.106951
10.5	115	202.6	11.29	10.9404	0.0748578
11	115	264.5	12.49	12.1708	0.0570406
11.5	115	319.4	13.55	13.3173	0.0607735
12	115	366.5	14.36	14.2106	0.099111
12.5	115	391.7	15.27	15.1898	0.0524303
13	115	421	16.15	16.2729	0.0537142
13.5	115	453.2	16.85	17.1509	-0.00571342
14	115	474.7	17.41	17.8578	0.0495266
14.5	115	486.8	17.67	18.2707	0.0823653
15	115	478.3	18.35	19.1536	0.0775006
15.5	115	468.7	18.63	19.6238	0.0459415
16	115	449.5	19.15	20.2982	0.0761914
16.5	115	426.1	19.48	20.7649	0.0888341
17	115	394.7	19.43	20.7479	0.0866763
17.5	115	347	19.7	21.1333	0.0820763
18	115	292.7	19.76	21.2548	0.0835566
18.5	115	229.7	19.66	21.0999	0.0857572
19	115	163.1	19.42	20.7485	0.0512503
19.5	115	90.3	19.07	20.2658	0.0645816
20	115	23.1	18.65	19.7022	0.0585544
9	116	25.02	9.93	8.5898	0.0883773
9.5	116	84.6	12.09	10.7609	0.0322304
10	116	144.7	14.51	13.5004	8.9424e-05
10.5	116	208	15.75	15.4696	0.0669393
11	116	264.3	16.34	16.2555	0.0499848
11.5	116	317.4	16.87	17.0918	0.129172
12	116	357.8	17.68	18.027	0.0618622
12.5	116	391.1	18.72	19.501	0.0867318
13	116	425.1	19.49	20.4828	0.0726745
13.5	116	444.2	19.88	20.9498	0.0625782
14	116	455.3	20.28	21.5653	0.0648043
14.5	116	461	20.56	22.0018	0.0796217
15	116	454.3	20.93	22.6202	0.0737854
15.5	116	447.4	21.27	23.0846	0.112027
16	116	430.9	21.8	23.8584	0.067514
16.5	116	408.7	22.15	24.4076	0.0121848
17	116	375.4	22.53	24.9288	0.0453717
17.5	116	331.2	22.84	25.4324	0.0717453
18	116	281.2	22.92	25.581	0.0751773
18.5	116	224.1	23.21	25.9878	0.0779849
19	116	158.8	23.11	25.7605	0.0637103
19.5	116	89.6	23.02	25.57	0.0407156
20	116	21.72	22.89	25.3306	0.0418329
9	117	31.1	13.81	11.6741	0.0559868
9.5	117	89.1	15.56	13.2818	0.0351073
10	117	152.5	17.62	15.5793	0.0469167
10.5	117	212.4	19.54	19.0261	0.0684558
11	117	268.8	20.69	21.1596	0.0875204
11.5	117	317.4	21.57	22.54	0.0543972
12	117	360.6	22.18	23.5821	0.0531792
12.5	117	393.3	22.96	24.9637	0.0150651
13	117	419.8	23.59	26.1498	0.0617006
13.5	117	443	24.28	27.3136	0.0634522
14	117	455.4	24.62	27.9149	0.0154632
14.5	117	461.8	24.97	28.545	0.0644525
15	117	463.7	25.61	29.7105	0.0698099
15.5	117	453.5	25.87	30.2583	0.0796068
16	117	441.7	26.21	30.8722	0.0501409
16.5	117	414.6	26.62	31.6024	0.0399257
17	117	381.1	26.81	31.936	0.0609243
17.5	117	341.1	26.9	32.0697	0.0467657
18	117	288	26.83	31.9311	0.0539711
18.5	117	231.2	27.11	32.5677	0.0377808
19	117	165.7	27.23	32.7575	0.0396356
19.5	117	95.7	27.25	32.8104	0.0201256
20	117	27.23	27.17	32.7905	0.0365919
9	118	26.2	17.81	15.7874	0.0462087
9.5	118	89.5	19.34	17.9884	0.0648868
10	118	153.2	20.8	20.2207	0.0509363
10.5	118	212.1	21.88	21.7432	0.0666051
11	118	270	22.82	23.2389	0.0587468
11.5	118	320.5	23.08	23.7063	0.0496398
12	118	362.4	23.3	24.5305	0.0609692
12.5	118	395.2	23.9	25.6347	0.0678495
13	118	426.7	24.53	26.7564	0.0700551
13.5	118	412.2	24.88	27.6741	0.0737979
14	118	375.9	25.17	28.297	0.0741528
14.5	118	391.1	25.42	28.7693	0.0707117
15	118	337.3	25.68	29.2592	0.0848554
15.5	118	334.5	25.75	29.4139	0.0493577
16	118	454.8	26.76	31.3987	0.0838415
16.5	118	242.3	26.56	31.0387	0.0684253
17	118	152.4	26.47	30.8539	0.0532818
17.5	118	280.4	26.67	31.2121	0.0443275
18	118	272	27.16	32.0937	0.052089
18.5	118	216.4	27.33	32.3272	0.0582628
19	118	158.2	27.15	31.9776	0.0518523
19.5	118	72.91	26.93	31.5714	0.0282552
9	119	7.758	16.19	12.7294	0.0689256
9.5	119	85	17.93	14.485	0.0784527
10	119	161.9	20.81	18.8175	0.0664926
10.5	119	195.7	22.24	21.6449	0.0801412
11	119	242.9	23.08	23.3952	0.0723116
11.5	119	234.1	23.56	24.4493	0.0514404
12	119	305.7	24.07	25.3874	0.0576407
12.5	119	293.5	24.37	25.9272	0.0545638
13	119	415.7	25.34	27.7556	0.0324758
13.5	119	462.6	25.75	28.7803	0.0568795
14	119	478.2	26.5	30.2635	0.074417
14.5	119	459.5	26.89	30.8978	0.0744708
15	119	472.4	27.16	31.6215	0.0887667
15.5	119	468.7	27.44	32.0192	0.0789134
16	119	473.4	27.69	32.4826	0.0813542
16.5	119	471.9	28	33.0783	0.0837981
17	119	315.3	28.07	32.9054	0.0610124
17.5	119	149.1	27.46	31.2056	0.0468078
18	119	259.8	27.72	31.7275	0.05245
18.5	119	212.8	27.73	31.5821	0.0558159
19	119	171.5	27.34	30.3573	0.0469798
19.5	119	85.5	27.09	29.5896	0.0438653
20	119	53.01	26.83	29.3857	0.0358828
8.5	120	14.94	17.19	9.709	0.00359078
9	120	61.7	17.84	10.1813	0.0342919
9.5	120	92.7	19.56	12.8556	0.0690733
10	120	215	21.07	16.0184	0.0570549
10.5	120	126.8	20.81	15.9442	0.0403929
11	120	163.7	21.1	16.3487	0.0602381
11.5	120	144.4	21.73	17.7002	0.0562386
12	120	289.3	22.59	19.3488	0.0848629
12.5	120	198.2	22.75	19.8284	0.0692263
13	120	347.5	23.42	20.9451	0.0919948
13.5	120	393.1	24.02	21.9869	0.0807136
14	120	245.4	24.17	22.4302	0.0992516
14.5	120	226.6	23.92	21.9476	0.0629141
15	120	209.4	23.62	21.5495	0.0808181
15.5	120	476.9	24.59	23.2518	0.0524016
16	120	298.9	24.47	23.1194	0.113061
16.5	120	138.7	24.34	22.9769	0.0437121
17	120	295.2	24.75	23.5343	0.0592782
17.5	120	121.9	24.57	22.9983	0.0431108
18	120	107.7	24.49	22.8916	0.0506166
18.5	120	19.91	23.93	21.5322	0.0486743
19.5	120	39.93	19.24	12.9485	0.00887263
9.5	121	17.11	13.07	4.9736	0.0512244
10	121	10.27	12.85	4.852	0.00629597
10.5	121	73.04	12.96	4.9364	0.0217277
11	121	110.9	13.29	5.2581	0.0574744
11.5	121	77.97	13.68	5.5786	0.0594698
12	121	124.7	14.25	6.5651	0.0691044
12.5	121	227.8	14.97	7.7505	0.0612293
13	121	399.8	16.24	9.3455	0.109961
13.5	121	520	17.58	11.2639	0.115377
14	121	525.6	18.45	11.8294	0.10418
14.5	121	516.3	19.37	12.896	0.0949551
15	121	485.5	20.07	14.0283	0.0770939
15.5	121	504.1	20.74	15.7286	0.113151
16	121	465.9	21.61	17.7286	0.0826291
16.5	121	468.8	22.18	18.7361	0.146596
17	121	274.4	22.26	18.9594	0.107582
17.5	121	310.4	22.76	19.7434	0.0927409
18	121	217.5	22.52	19.3979	0.0728417
18.5	121	262.9	22.82	19.9127	0.0944086
19	121	208	22.68	19.7334	0.0574093
19.5	121	136.9	22.87	20.2159	0.0772489
20	121	47.05	22.51	19.5173	0.0463916
8.5	122	11.16	12.47	4.9236	0.000674352
9	122	66.12	14.61	7.2195	0.0514914
9.5	122	123.5	16.15	9.7626	0.047895
10	122	186.5	17.76	12.1093	0.0534455
10.5	122	249.3	18.99	13.8721	0.0672319
11	122	300.7	20.48	16.1928	0.0679005
11.5	122	359.6	22.14	19.7322	0.1251
12	122	410.3	23.24	21.327	0.128917
12.5	122	446.8	24.1	23.3495	0.0734644
13	122	476.4	24.87	25.4223	0.0997386
13.5	122	494.4	25.42	26.8565	0.081049
14	122	466.5	25.57	27.812	0.0949838
14.5	122	482.4	25.79	28.1902	0.0956476
15	122	462.4	26.09	28.6269	0.164158
15.5	122	403.4	26.01	28.4212	0.0760733
16	122	481.3	26.38	29.0898	0.0865542
16.5	122	379.1	26.42	29.1722	0.112244
17	122	340.8	26.36	28.9386	0.091524
17.5	122	275.6	26.26	28.5326	0.0594717
18	122	258.4	26.11	28.2304	0.0946873
18.5	122	228.6	25.98	28.1489	0.0809231
19	122	168.8	25.58	27.267	0.0529075
19.5	122	99.5	25.3	26.6884	0.0265799
20	122	17.49	24.73	25.7479	0.0314947
8.5	123	8.42	13.54	8.006	-0.000856224
9	123	46.95	15.67	10.0915	0.0469463
9.5	123	95.1	17.15	11.7299	0.00836287
10	123	146.6	18.08	12.7068	0.0508566
10.5	123	198.5	19	14.5719	0.0821755
11	123	252.2	20.01	16.1862	0.0506069
11.5	123	300.7	21.1	18.0054	0.0170739
12	123	330.1	22.18	19.7401	0.0634008
12.5	123	348.9	22.81	20.5627	0.0542652
13	123	402.4	23.59	21.7818	-0.0316023
13.5	123	392	24.27	23.215	0.0715822
14	123	319.4	24.98	25.3328	0.0536073
14.5	123	404.8	25.42	26.5572	0.0974452
15	123	498.7	26.34	28.6057	0.0611366
15.5	123	474.9	26.69	29.6569	0.0905895
16	123	390.7	26.83	30.022	0.0820977
16.5	123	386.4	27.16	30.7024	0.0952927
17	123	319.8	27.22	30.9262	0.0432652
17.5	123	226.4	27.04	30.5481	0.0285781
18	123	264.5	27.19	30.89	0.0664656
18.5	123	209.9	27.1	30.7024	0.0514207
19	123	154	27.08	30.6629	0.0602914
19.5	123	77.57	26.88	30.2202	0.0464065
20	123	51.5	26.71	29.8322	0.0556934
8.5	124	39.02	19.23	15.0391	0.0427069
9	124	84.7	20.16	16.1881	0.049315
9.5	124	116.7	21.22	17.6411	0.0667174
10	124	171.5	22.45	19.762	0.0477038
10.5	124	253.9	22.51	19.1977	0.067157
11	124	294.3	22.51	19.0939	0.07465
11.5	124	309.5	22.49	18.7624	0.0769344
12	124	427.6	22.76	19.1499	0.0894413
12.5	124	399.7	23.25	20.0286	0.0769759
13	124	297.4	23.13	20.0769	0.0697254
13.5	124	295.2	23.44	20.5687	0.0916957
14	124	300.2	23.77	21.0668	0.0762242
14.5	124	294.4	23.9	21.333	0.0901433
15	124	235.9	23.83	21.3944	0.0710659
15.5	124	281.2	24.04	21.7347	0.0669384
16	124	438.9	24.32	22.2426	0.0823053
16.5	124	461.9	25.02	23.5953	0.0604539
17	124	438.6	25.28	24.2082	0.0682266
17.5	124	333.6	25.56	25.0928	0.0868229
18	124	157.5	25.18	24.395	0.06393
18.5	124	208.9	25.21	24.4996	0.0555835
19	124	176.5	25.38	24.9268	0.0551094
19.5	124	59.08	25.23	24.7507	0.0274758
8.5	125	19.48	19.55	13.2279	0.0222847
9	125	43.14	19.81	13.9408	0.353358
9.5	125	22.38	18.62	11.9044	0.445959
10	125	33.45	17.62	9.6414	0.0501284
10.5	125	41.36	17.24	8.8452	0.0463052
11	125	79.06	18.54	11.6739	0.0475217
11.5	125	146.3	19.69	13.8649	0.062168
12	125	128.8	20.14	14.5404	0.0683621
12.5	125	198.5	20.48	14.8779	0.090839
13	125	393.3	22.09	18.5645	0.0937075
13.5	125	247.8	22.43	19.2677	0.0694611
14	125	287.8	22.5	19.4345	0.086956
14.5	125	500.6	23.38	20.7881	0.072031
15	125	464.9	23.63	21.2964	0.0947138
15.5	125	545.4	23.88	21.8801	0.108635
16	125	491.9	24.3	22.5599	0.072714
16.5	125	370.7	24.48	23.0225	0.0633573
17	125	236.4	24.54	23.1793	0.0806963
17.5	125	202.8	24.44	23.1639	0.0624076
18	125	245	24.72	23.5983	0.0441361
18.5	125	280.2	25.15	24.2299	0.0678519
19	125	65.43	24.57	23.2085	0.0534144
19.5	125	66.64	24.4	22.9188	0.0592328
20	125	13.32	24.32	22.727	0.0437752
8.5	126	32.98	13.96	6.4619	0.00732694
9	126	78.36	16.28	8.8039	0.0214114
9.5	126	107.9	17.59	11.0011	0.0241488
10	126	102.2	17.99	11.4265	0.0607776
10.5	126	166.9	18.55	11.8759	0.0759704
11	126	254.5	19.84	13.9111	0.105157
11.5	126	426.2	20.68	15.9173	0.024057
12	126	428.6	22.04	18.6248	0.115925
12.5	126	447.5	22.99	20.1073	0.0885898
13	126	492.1	23.95	21.9246	0.0573409
13.5	126	493.8	24.69	23.3661	0.187041
14	126	443.8	25.51	25.8491	0.169787
14.5	126	471.8	26.47	28.6006	0.160271
15	126	563.6	27.02	30.8055	0.098888
15.5	126	545.6	27.03	31.217	0.076499
16	126	532.3	27	31.3585	0.0849087
16.5	126	490.4	27.14	31.5845	0.0832978
17	126	475.7	27.22	31.8883	0.0925551
17.5	126	385.3	27.09	31.5459	0.125877
18	126	366.5	27.2	31.7318	0.0568776
18.5	126	308.6	27.18	31.6838	0.0666788
19	126	240.7	27.12	31.4576	0.0567585
19.5	126	164.3	26.99	31.2367	0.067494
20	126	86	26.8	30.6574	0.0889285
20.5	126	19.21	26.39	29.8545	0.0273249
8.5	127	33.3	16.36	11.4427	0.0616002
9	127	94.9	18.01	13.7183	0.0449096
9.5	127	157.5	20.08	16.6001	0.0318648
10	127	224.8	21.73	19.5523	0.033124
10.5	127	289.5	22.53	21.2011	0.0523759
11	127	335.7	23.36	22.4626	0.0568555
11.5	127	397	24.05	23.5464	0.0702968
12	127	439.6	24.7	24.5581	0.0744267
12.5	127	472.1	25.39	25.7631	0.100068
13	127	494	26.22	27.7321	0.106805
13.5	127	506.7	26.59	28.9811	0.100908
14	127	508.9	26.97	30.259	0.0822085
14.5	127	510.7	27.65	31.7095	0.0865709
15	127	513.3	28.07	32.7534	0.085982
15.5	127	507.8	28.29	33.4174	0.0819888
16	127	449.4	28.84	34.5869	0.0911971
16.5	127	461.8	29.15	35.3412	0.0888177
17	127	407.8	29.69	36.6533	0.0600756
17.5	127	337.3	29.43	36.1669	0.0651931
18	127	285.4	29.67	36.7238	0.0775336
18.5	127	272	29.75	37.0395	0.0604044
19	127	66.01	29.27	35.9044	0.0504192
19.5	127	54.59	29.02	35.2417	0.0351048
20	127	46.53	28.81	34.8246	0.0351136
8.5	128	10.75	17.92	10.967	-0.00282571
9	128	23.36	18.41	12.207	0.0409581
9.5	128	133.2	19.77	14.4373	0.104473
10	128	216.4	21.09	16.5391	0.0883207
10.5	128	303.7	22.43	19.2025	0.0371194
11	128	363.3	22.19	17.9143	0.077198
11.5	128	386.7	21.69	16.7735	0.0971972
12	128	471.2	21.91	16.1286	0.0960774
12.5	128	508.6	21.63	15.2571	0.111143
13	128	539.3	21.61	15.4221	-0.046831
13.5	128	548.8	22.6	17.3445	0.104663
14	128	545.2	23.21	19.1197	0.113872
14.5	128	576.3	23.71	20.3096	0.0883619
15	128	575.5	24.44	21.9028	0.120728
15.5	128	455.4	24.42	22.9768	0.0929051
16	128	541.9	24.63	23.7046	0.0914242
16.5	128	527.9	24.87	24.3393	0.0920091
17	128	429.8	24.84	24.6635	0.125671
17.5	128	289.2	24.48	24.5389	0.12679
18	128	178.4	24.22	24.0026	0.0815437
18.5	128	121.1	24.05	23.936	0.0624093
19	128	46.79	23.66	22.8869	0.082593
19.5	128	25.37	23.44	22.1522	-0.0158687
20	128	2.476	23.31	21.6839	0.0139821
8.5	129	3.839	12.44	9.9305	0.0155017
9	129	55.4	12.8	10.325	0.0303078
9.5	129	140.8	13.31	11.0427	0.0420513
10	129	214.4	14.06	11.8991	0.0418403
10.5	129	287.2	14.64	12.5097	0.0615635
11	129	342	15.36	13.4007	0.061652
11.5	129	409.2	16.25	14.3399	0.0798399
12	129	456.8	17.55	15.9226	0.0333001
12.5	129	499.8	18.2	16.9729	0.0517314
13	129	533.4	18.72	17.8098	0.0716999
13.5	129	516.7	19.45	18.7502	0.0857002
14	129	555.4	19.93	19.548	0.0916108
14.5	129	564	20.55	20.4278	0.0841104
15	129	561.9	20.86	20.8857	0.0864056
15.5	129	503.6	21.32	21.4991	0.073791
16	129	489.6	21.78	22.1518	0.0754797
16.5	129	453.6	22.22	22.8264	0.0821953
17	129	430.4	22.45	23.0961	0.048486
17.5	129	265.2	22.58	23.3586	0.0562972
18	129	175.7	22.55	23.2066	0.0601055
18.5	129	264.5	22.96	23.8156	0.0420885
19	129	117.5	22.91	23.7772	0.0503809
19.5	129	98.1	23.03	23.8772	0.0491419
20	129	6.548	22.84	23.4537	0.0445215
9	130	46.97	15.83	12.3697	0.026425
9.5	130	144	17.22	13.988	0.0486369
10	130	216	18.38	15.834	0.0695416
10.5	130	275	19.18	17.2558	0.0427708
11	130	341.7	19.66	18.0723	0.0421269
11.5	130	404.6	20.19	18.8319	0.0532408
12	130	452	20.68	19.4857	0.0806147
12.5	130	477.5	21.4	20.5708	0.0686206
13	130	530.4	21.63	20.9763	0.0603517
13.5	130	551	22.11	21.7623	0.0867396
14	130	566.8	22.51	22.38	0.0530157
14.5	130	569.9	22.97	23.1475	0.0427086
15	130	562.9	23.45	24.1202	0.0568367
15.5	130	555	24.01	25.2094	0.0546947
16	130	535.1	24.37	25.9425	0.0716887
16.5	130	504.3	24.84	26.7879	0.0534306
17	130	461.8	24.96	27.0561	0.0530593
17.5	130	396.8	25.12	27.3183	0.069436
18	130	339.9	25.22	27.5037	0.0671071
18.5	130	270.3	25.24	27.5075	0.0643546
19	130	201.4	25.2	27.4293	0.0506535
19.5	130	127.2	25.08	27.2055	0.0610209
20	130	71.13	24.31	25.6881	0.0207613
9.5	131	13.24	10.83	11.05	0.0141126
10	131	2.331	10.85	10.8864	0.0134032
10.5	131	51.34	10.81	10.4227	0.0387608
11	131	95.3	11.06	9.6396	0.0356355
11.5	131	108.5	11.18	9.8591	0.0333104
12	131	167.4	11.97	10.5709	0.0513864
12.5	131	364.2	12.65	11.0608	0.0659038
13	131	384	13.4	11.3803	0.078664
13.5	131	446.4	13.93	11.842	0.0882343
14	131	559.8	15.14	12.7214	0.101113
14.5	131	553.6	15.81	13.1562	0.10183
15	131	549.5	16.28	13.7092	0.0990885
15.5	131	535.4	16.76	14.4938	0.0889482
16	131	513.9	16.94	14.8615	0.114555
16.5	131	475.3	17.29	15.4852	0.144158
17	131	447.5	17.49	15.7783	0.112707
17.5	131	380.9	17.47	15.9503	0.124314
18	131	346.7	17.5	16.5714	0.0979048
18.5	131	272.7	17.47	17.0459	0.103977
19	131	203.7	17.46	17.2249	0.0907185
19.5	131	127.4	17.38	17.3389	0.0870871
20	131	47.33	17.29	17.3136	0.0729382
8.5	132	3.213	8.75	6.5179	-0.0039919
9	132	64.73	12.1	9.8166	0.0424596
9.5	132	141.2	13.73	11.8573	0.0294227
10	132	212.4	14.97	13.2238	0.0414871
10.5	132	283.1	16.45	15.0973	0.0692995
11	132	338.8	17.29	16.2343	0.000422496
11.5	132	398.8	18.51	18.6829	0.0680597
12	132	446.5	19.23	20.3148	0.0836361
12.5	132	479.2	19.62	20.7198	0.0643267
13	132	510.3	20.09	21.4713	0.0782512
13.5	132	534.7	20.61	22.3951	0.0883943
14	132	549.7	20.85	22.8752	0.111475
14.5	132	555.3	21.28	23.5247	0.0878152
15	132	553.7	21.86	24.3027	0.0622881
15.5	132	546.4	22.22	24.8889	0.056786
16	132	526.1	22.73	25.6566	0.146438
16.5	132	493.6	23.13	26.3586	0.0886782
17	132	456.9	23.17	26.4514	0.0602655
17.5	132	391.8	23.43	26.9123	0.0740107
18	132	344.7	23.58	27.2513	0.0500781
18.5	132	278.2	23.86	27.541	0.0501018
19	132	204.5	23.73	27.3149	0.0565162
19.5	132	130.5	23.6	27.0049	0.075122
20	132	55.32	23.36	26.5876	0.0509198
8.5	133	6.004	11.55	9.1404	-0.00177703
9	133	66.79	15.48	13.0006	0.0649687
9.5	133	142.3	17	15.7526	-0.00666792
10	133	213.1	18.03	17.9378	0.065246
10.5	133	279.8	19.22	19.1732	0.0753983
11	133	328.9	20.37	20.7606	0.0902316
11.5	133	381.7	21.72	22.9116	0.109781
12	133	441.6	22.89	25.652	0.112214
12.5	133	477.9	23.27	26.2623	0.10036
13	133	510.7	23.57	26.7736	0.102543
13.5	133	534.1	24.01	27.5339	0.106842
14	133	552.5	24.3	28.0246	0.109706
14.5	133	556.7	24.74	28.8519	0.0874644
15	133	557.9	25.15	29.5781	0.0591229
15.5	133	544.9	25.42	30.1079	0.0950666
16	133	531.1	25.65	30.6236	0.0577981
16.5	133	499.1	26.21	31.6497	0.0847586
17	133	461.5	26.31	31.9003	0.0413873
17.5	133	394.8	26.48	32.1857	0.0939667
18	133	334.5	26.44	32.0443	0.109013
18.5	133	219.6	26.25	31.6503	-0.0112383
19	133	130.2	25.87	30.9455	0.11031
19.5	133	66.16	25.59	30.3358	0.0406341
20	133	76.97	25.82	30.6899	0.064225
8.5	134	13.69	14.2	11.0443	0.0897059
9	134	72.81	17.42	15.0868	0.00827669
9.5	134	144.5	18.66	16.6033	0.0692945
10	134	212.5	20.09	19.4341	0.0349488
10.5	134	277.5	20.95	20.413	0.136526
11	134	327.4	22.78	23.1882	0.197941
11.5	134	400.8	24.89	27.8545	0.0674814
12	134	444.7	25.52	29.5131	0.0711193
12.5	134	479.8	26.24	30.862	0.0543331
13	134	511.9	26.51	31.3915	0.0854716
13.5	134	538	26.9	32.1904	0.0861607
14	134	553.5	27.14	32.7041	0.0881932
14.5	134	551.1	27.59	33.7166	0.104392
15	134	547.4	27.88	34.3405	0.124971
15.5	134	545.4	28.2	35.1159	0.08556
16	134	521	28.23	35.1849	0.0842679
16.5	134	500.5	28.33	35.3473	0.0917216
17	134	464.4	28.56	35.8885	0.0779922
17.5	134	397.5	28.71	36.3278	0.0720572
18	134	348.8	28.78	36.4963	0.085962
18.5	134	282.2	28.65	36.1948	0.0774734
19	134	209.3	28.63	36.2161	0.0569411
19.5	134	134	28.63	36.2393	0.0543428
20	134	65.17	28.23	35.2731	0.0593832
8.5	135	13.73	14.88	10.7019	-0.00884542
9	135	67.73	17.58	12.792	0.0652488
9.5	135	139.7	20.32	17.7106	0.107672
10	135	204.1	22.22	21.3046	0.0563164
10.5	135	267.4	23.28	23.8827	0.172258
11	135	327.6	24.56	26.0164	0.0965658
11.5	135	378.7	26.03	28.9	0.0946868
12	135	427.2	27.85	33.7739	0.110178
12.5	135	469	28.42	35.5828	0.0872916
13	135	501.6	28.9	36.7396	0.0881999
13.5	135	521	29.35	37.8627	0.0972413
14	135	535.8	29.52	38.2838	0.101259
14.5	135	538.4	29.89	39.1641	0.121797
15	135	529	30.19	39.9359	0.11546
15.5	135	517.4	30.52	40.6806	0.141749
16	135	496.9	30.8	41.165	0.0802395
16.5	135	465.1	30.99	41.6577	0.0955595
17	135	365.8	30.93	41.4884	0.0958124
17.5	135	210.7	30.46	40.2963	0.0623711
18	135	333.1	30.98	41.5572	0.117736
18.5	135	211.4	30.93	41.6604	0.0892257
19	135	65.29	30.48	40.6044	0.0732342
19.5	135	49.51	30.07	39.5123	0.0476038
20	135	31.85	30.11	39.41	0.0272082
8.5	136	18.47	18.67	16.2644	0.191427
9	136	67.34	20.13	18.545	0.0768414
9.5	136	123.5	22.31	21.8021	0.0705365
10	136	181.5	23.94	25.1484	0.0694131
10.5	136	243.6	24.81	26.6491	0.083168
11	136	297.2	25.18	26.2614	0.0670615
11.5	136	340.4	25.88	27.3445	0.0938265
12	136	386.3	26.49	28.6586	0.107016
12.5	136	426.6	27.42	31.0559	0.10528
13	136	423.9	28.15	33.097	0.120612
13.5	136	462.4	29.04	35.395	0.0973903
14	136	499.7	30.07	37.6019	0.235531
14.5	136	505	30.3	38.4892	0.0528412
15	136	475.2	30.56	39.4644	0.117679
15.5	136	377.1	31.04	40.9147	0.0810549
16	136	395.9	30.98	40.5011	0.119265
16.5	136	439.8	31.24	41.25	0.112411
17	136	365.9	31.24	41.323	0.107563
17.5	136	211.9	31.26	41.5024	0.081842
18	136	127.3	30.99	40.8075	0.0774373
18.5	136	222.2	31.58	42.3367	0.075262
19	136	144.7	31.15	41.2121	0.0791221
19.5	136	95.2	31.02	40.8411	0.0743494
20	136	23.1	30.73	39.9774	0.0553377
8.5	137	17.86	20.43	14.5387	0.0601372
9	137	44.31	21.11	15.6942	0.0699818
9.5	137	69.91	21.75	16.9029	0.0944704
10	137	108.4	22.43	18.0363	0.109956
10.5	137	239.8	23.48	19.9897	0.120075
11	137	248.9	23.91	20.8524	0.111131
11.5	137	201.3	24.43	21.7639	0.132601
12	137	189.4	24.52	22.1619	0.10733
12.5	137	475.5	25.51	24.1616	0.147188
13	137	507.6	26.48	26.349	0.130118
13.5	137	405.4	26.96	27.3237	0.10123
14	137	483.8	27.04	27.4772	0.147332
14.5	137	542.3	27.58	28.7026	0.154343
15	137	491.5	27.77	29.6201	0.12822
15.5	137	453	28.37	30.819	0.132591
16	137	110.3	27.74	29.8182	0.099857
16.5	137	313.7	27.81	30.1835	0.110297
17	137	337.8	28.47	32.037	0.121198
17.5	137	419.9	28.92	32.8865	0.133722
18	137	344.4	29.15	33.2371	0.112007
18.5	137	172.2	28.94	32.7966	0.107474
19	137	188.9	29.25	33.527	0.10618
19.5	137	164.2	29.08	33.2563	0.0980467
20	137	37.67	28.74	32.2694	0.0730493
8	138	0.408	15.18	4.8722	0.219911
8.5	138	27.82	17.39	7.4217	0.0949234
9	138	104.8	19.02	9.2529	0.173396
9.5	138	180.9	20.8	12.4675	0.191654
10	138	152.9	21.32	14.193	0.122666
10.5	138	232.7	21.64	15.5151	0.105631
11	138	392.7	22.4	17.393	0.113458
11.5	138	460.9	23.15	18.2838	0.159991
12	138	501.3	23.77	19.8082	0.144521
12.5	138	539.7	24.18	20.4316	0.169818
13	138	553.8	24.6	21.506	0.111757
13.5	138	573.7	25.38	22.8304	0.12607
14	138	595.9	25.69	23.2738	0.13035
14.5	138	594.1	26.01	24.0083	0.130639
15	138	587.9	26.34	24.8411	0.152514
15.5	138	578.7	26.64	25.3606	0.143563
16	138	475.3	27.26	26.7495	0.165557
16.5	138	490.5	27.13	26.7158	0.142798
17	138	454.9	27.67	28.1482	0.161793
17.5	138	265.2	27.37	27.568	0.142444
18	138	166.1	27.16	27.1665	0.135016
18.5	138	193.4	27.36	27.6686	0.14761
19	138	34.19	27.07	27.0092	0.121592
19.5	138	24.6	26.92	26.7869	0.124308
20	138	50.92	27.17	27.2401	0.115481
8	139	27.32	18.64	10.0278	0.119205
8.5	139	43.43	19.47	10.9097	0.135702
9	139	107.6	20.27	12.1382	0.136063
9.5	139	189.6	22	14.8932	0.16683
10	139	262.7	23.19	17.2777	0.166591
10.5	139	339.6	23.62	19.011	0.168255
11	139	395.4	23.93	19.4192	0.161746
11.5	139	458.5	24.43	20.3778	0.163682
12	139	510	25.02	21.5146	0.164511
12.5	139	541.3	25.58	22.5347	0.180095
13	139	575.5	26.01	23.503	0.181042
13.5	139	593.9	26.57	24.8769	0.176989
14	139	609.7	27.1	26.4641	0.175773
14.5	139	606.2	27.58	27.8382	0.177694
15	139	609	28.08	29.3762	0.175347
15.5	139	586.4	28.75	31.1493	0.180972
16	139	549.4	28.87	31.3622	0.164312
16.5	139	506.9	29.09	32.0698	0.179277
17	139	486.2	29.26	32.6464	0.176327
17.5	139	419.6	29.43	32.9758	0.178881
18	139	302.8	29.5	33.2411	0.173413
18.5	139	360.1	29.93	34.0681	0.194327
19	139	219.3	29.74	33.6568	0.176945
19.5	139	61.46	29.21	32.459	0.184468
20	139	6.542	28.92	31.7645	0.13344
8.5	140	45.17	19.34	11.4692	0.179681
9	140	65.27	20.52	13.362	0.138088
9.5	140	59.31	21.17	14.3828	0.1567
10	140	92.7	22.1	15.6344	0.176796
10.5	140	39.53	22.15	16.0027	0.151467
11	140	213.3	22.19	15.8301	0.183756
11.5	140	159.8	22.55	16.5499	0.196695
12	140	89.8	22.25	16.6005	0.146712
12.5	140	133.6	22.46	17.7206	0.16967
13	140	269.7	22.88	18.5576	0.196713
13.5	140	293.5	23.69	20.0857	0.203191
14	140	255.1	24.52	21.6409	0.220876
14.5	140	340.5	24.24	21.1419	0.223931
15	140	437.6	23.87	20.2538	0.230188
15.5	140	441	23.93	20.5501	0.240386
16	140	288.8	23.69	19.9478	0.233471
16.5	140	67.29	22.45	17.9548	0.166819
17	140	4.079	22.08	17.5845	0.13071
17.5	140	5.706	21.86	16.9643	0.150916
18	140	7.058	21.14	15.301	-0.224441
18.5	140	2.838	20.14	13.4632	0.631712
19	140	18.13	18.32	8.8037	0.0662036
19.5	140	41.89	17.16	5.8638	-0.0557438
20	140	24.14	16.65	5.4189	0.122803
9	141	5.514	10.58	4.8732	0.0332783
9.5	141	28.42	10.33	4.6466	-0.5523
10	141	57.33	9.77	3.9996	0.961995
10.5	141	75.5	9.6	3.795	0.132068
11	141	69.55	9.67	4.2338	0.132315
11.5	141	50.44	9.64	4.1316	0.433834
12	141	58.41	9.48	3.9793	0.132284
12.5	141	73.7	8.52	2.6556	0.127969
13	141	49.49	7.512	1.9318	0.119088
13.5	141	109.4	8	1.9329	0.130899
14	141	152.5	8.48	2.0747	0.299118
14.5	141	238.1	9.07	2.6051	0.237786
15	141	337.2	10	3.3206	0.219961
15.5	141	399.8	11.34	4.2415	0.282836
16	141	441.1	12.82	6.3276	0.234984
16.5	141	383.8	13.57	7.7041	0.229228
17	141	276.1	13.78	8.2394	0.243014
17.5	141	339.8	14.41	9.8738	0.252449
18	141	488	15.18	10.8657	0.22739
18.5	141	386.5	15.22	10.9752	0.195462
19	141	298	15.37	11.3648	0.187972
19.5	141	207.5	15.42	11.2189	0.181906
20	141	114.6	15.71	11.4295	0.179942
20.5	141	32.85	15.49	11.0967	0.162344
8.5	142	36.24	10.61	5.5156	0.125654
9	142	110.8	12.29	7.1532	0.152123
9.5	142	186.8	13.93	8.8349	0.167947
10	142	269.7	15.21	11.458	0.152671
10.5	142	337.4	15.88	13.1773	0.177095
11	142	379.3	16.85	14.4923	0.158738
11.5	142	463	17.16	15.0388	0.172514
12	142	503.8	17.77	15.766	0.163237
12.5	142	525.6	18.17	16.1699	0.207821
13	142	563	18.73	16.9618	0.19943
13.5	142	607.5	19.09	17.5444	0.202533
14	142	636.4	19.72	18.5057	0.206498
14.5	142	462.9	20	18.8742	0.238453
15	142	561	20.34	19.5024	0.208099
15.5	142	622.3	21.02	20.2017	0.276145
16	142	351.2	21.02	20.0945	0.180848
16.5	142	513.4	21.09	20.1535	0.1878
17	142	459	21.42	20.711	0.329457
17.5	142	299.8	21.47	20.6822	0.17616
18	142	336.5	21.88	21.1228	0.226048
18.5	142	260	21.83	20.9982	0.240515
19	142	243.8	22.13	21.3724	0.210084
19.5	142	162	22.1	21.3121	0.209457
20	142	74.35	22.02	21.121	0.195681
20.5	142	10.95	21.63	20.4559	0.163203
8.5	143	31.76	14.53	7.6312	0.41284
9	143	106.2	16.67	10.5932	0.184735
9.5	143	169.1	18.31	12.6956	0.182544
10	143	277.4	19.81	16.0239	0.151566
10.5	143	234.3	20.46	17.4595	0.182559
11	143	357.6	20.93	18.2028	0.218062
11.5	143	441.2	21.73	20.0316	0.232834
12	143	490.1	22.4	20.8281	0.228917
12.5	143	520.1	22.94	21.8746	0.244539
13	143	557.9	23.38	22.6999	0.246383
13.5	143	580.6	23.9	23.4898	0.252571
14	143	520.1	23.88	23.61	0.247077
14.5	143	544.8	24.11	23.9291	0.240254
15	143	591.2	24.58	24.6581	0.273869
15.5	143	464.3	24.72	25.096	0.245869
16	143	454.1	24.93	25.3996	0.249743
16.5	143	533.2	25.43	26.1857	0.232315
17	143	455.3	25.41	26.2879	0.244895
17.5	143	400.4	25.3	26.4107	0.227537
18	143	357.6	25.48	26.9915	0.235992
18.5	143	258.9	25.51	27.0788	0.216238
19	143	229.3	25.55	27.0874	0.212714
19.5	143	146.4	25.44	26.8786	0.207759
20	143	61.82	25.31	26.7043	0.192068
20.5	143	4.992	25.21	26.212	0.174425
8.5	144	35.09	18.43	13.1887	0.166546
9	144	119	19.89	15.0359	0.192518
9.5	144	147.8	20.9	16.6789	0.194225
10	144	228.5	21.75	18.2174	0.219313
10.5	144	253.2	21.97	18.2336	0.290339
11	144	241.9	22.41	19.0353	0.208985
11.5	144	324.3	22.68	19.6617	0.200664
12	144	491.2	23.39	21.2068	0.191817
12.5	144	513.8	24.33	23.0912	0.248329
13	144	545.3	24.87	24.1976	0.250885
13.5	144	570.3	25.33	25.1926	0.228787
14	144	582.2	25.77	26.0744	0.250445
14.5	144	588.4	25.85	26.4885	0.233169
15	144	587.3	26.26	27.0899	0.231669
15.5	144	550.9	26.52	27.7303	0.223639
16	144	542.2	26.78	28.3125	0.237476
16.5	144	488.9	26.92	28.3649	0.248432
17	144	475.7	27.14	29.0067	0.242711
17.5	144	413.4	27.18	29.3166	0.248641
18	144	369.4	27.32	29.7433	0.235472
18.5	144	302.8	27.45	30.1682	0.234651
19	144	228.1	27.36	30.236	0.227207
19.5	144	156.1	27.33	30.1684	0.206016
20	144	79.84	27.24	29.9774	0.197951
20.5	144	7.762	27.27	30.4255	0.193828
8.5	145	25.7	17.73	10.5682	0.166769
9	145	92.7	19.38	12.264	0.205129
9.5	145	165.8	20.47	14.1937	0.183097
10	145	235.9	21.53	16.1599	0.207843
10.5	145	298.6	22.63	18.1493	0.22019
11	145	348.6	23.6	19.9217	0.232914
11.5	145	413.5	24.98	22.5314	0.253589
12	145	460.3	26.61	26.485	0.135172
12.5	145	520.3	27.59	31.133	0.223138
13	145	549.7	28.17	32.325	0.220466
13.5	145	578.3	28.56	33.5655	0.223084
14	145	588.1	28.91	34.787	0.200814
14.5	145	560.2	29.05	35.1258	0.233431
15	145	605.3	29.49	36.0486	0.23089
15.5	145	545.8	29.65	36.5691	0.243
16	145	543.9	30.03	37.5839	0.226118
16.5	145	512.6	30.09	37.8841	0.236444
17	145	302.6	30.03	37.8989	0.214774
17.5	145	175.6	29.46	36.3654	0.187026
18	145	230.3	29.71	37.0506	0.204251
18.5	145	322.5	30.43	38.9025	0.204686
19	145	177.5	30.21	38.2012	0.215173
19.5	145	62.09	29.72	37.1974	0.171556
8.5	146	31.75	22.03	18.3031	0.106569
9	146	110.1	23.28	20.0077	0.166217
9.5	146	107.8	24.18	21.6823	0.168063
10	146	224.4	25.24	23.6164	0.171663
10.5	146	168.3	25.2	23.5828	0.180374
11	146	276.4	25.44	23.9149	0.208746
11.5	146	429.7	26.53	26.3711	0.228169
12	146	473.1	27.1	28.0122	0.221254
12.5	146	511.4	27.46	28.9497	0.220929
13	146	539.9	28	30.4663	0.251586
13.5	146	562.8	28.36	32.3203	0.226971
14	146	576	28.91	33.9051	0.252601
14.5	146	578.7	29.01	34.3022	0.228404
15	146	576	29.64	35.724	0.254073
15.5	146	566.3	29.87	36.3887	0.2336
16	146	536.4	30.16	37.0114	0.267476
16.5	146	492.2	30.41	37.4487	0.207698
17	146	318.1	30.3	37.348	0.213714
17.5	146	82.8	28.69	32.054	0.140136
18	146	65.06	27.74	29.3521	0.12489
18.5	146	46.25	27.01	27.5075	0.106411
19	146	45.54	26.57	26.5377	0.118763
19.5	146	81.8	26.86	27.3267	0.13175
20	146	44.51	27.07	27.9343	0.11497
20.5	146	44.24	27.18	27.985	0.121563
8.5	147	29.58	22.58	19.4495	0.128007
9	147	94	24.1	21.9213	0.137192
9.5	147	163.6	25.58	24.6201	0.15524
10	147	233.3	26.93	27.5459	0.186854
10.5	147	300.3	27.77	29.4483	0.204511
11	147	349.3	28.64	31.9456	0.218273
11.5	147	416.8	29.23	33.8501	0.211634
12	147	464.9	29.84	35.4841	0.21231
12.5	147	507.9	30.07	36.3903	0.221209
13	147	539.5	30.42	37.2394	0.219206
13.5	147	570	30.67	37.6201	0.217583
14	147	586.2	30.78	38.1411	0.200165
14.5	147	577.8	31.22	39.0986	0.202107
15	147	585.8	31.47	39.7958	0.207965
15.5	147	574.3	31.61	40.0195	0.207349
16	147	426.7	31.47	39.537	0.169102
16.5	147	121.6	29.55	33.9165	0.0750961
17	147	200.4	25.97	25.1816	0.159175
17.5	147	312.4	25.08	22.8795	0.21185
18	147	247.6	23.57	20.0838	0.235937
18.5	147	0.12	22.49	18.3204	-0.118277
19.5	147	1.291	21.92	17.3137	0.0846325
8	148	0.487	14.89	5.5587	-0.00069012
8.5	148	29.73	15.06	5.2531	0.0745606
9	148	53.07	15.52	5.3718	0.0934135
9.5	148	83.4	15.95	5.7451	0.130043
10	148	128	16.46	6.4396	0.131701
10.5	148	263.8	17.22	8.5231	0.168055
11	148	384.7	18.12	10.6163	0.263087
11.5	148	508.5	18.92	12.9926	0.193419
12	148	537.8	19.27	14.1052	0.217693
12.5	148	573.9	20.06	14.8871	0.249704
13	148	608.8	20.53	15.8072	0.21487
13.5	148	628.4	20.5	16.0461	0.238794
14	148	637.9	20.92	16.7465	0.202962
14.5	148	647.3	21.52	17.3973	0.219126
15	148	637	21.68	17.5657	0.195372
15.5	148	628	22.1	18.1495	0.206572
16	148	597	22.58	18.9393	0.21904
16.5	148	564.7	23.1	19.6612	0.225366
17	148	524.8	23.46	20.8452	0.201529
17.5	148	462.6	23.83	21.9387	0.205494
18	148	410.7	24.16	23.331	0.198462
18.5	148	340.4	24.26	23.4287	0.17091
19	148	265.2	24.21	23.0076	0.165959
19.5	148	185.5	24.37	23.7944	0.160331
20	148	106.8	24.34	24.1634	0.141116
20.5	148	29.03	24.39	24.8416	0.117323
8.5	149	29.45	14.87	6.29	0.0799831
9	149	99.3	17.06	9.9353	0.0992507
9.5	149	174.6	17.24	10.2285	0.16492
10	149	250.9	17.9	11.3907	0.214018
10.5	149	321.1	18.68	13.1961	0.193108
11	149	371.6	19.56	15.1072	0.184734
11.5	149	443.3	20.32	16.8984	0.204207
12	149	497.3	21.31	18.7669	0.221365
12.5	149	539.5	22.19	20.1781	0.223417
13	149	571.3	22.94	21.5831	0.284686
13.5	149	592.3	23.9	22.9313	0.435554
14	149	604.4	24.45	24.1787	0.139944
14.5	149	619	25.43	25.9611	0.174101
15	149	612	26.03	27.3115	0.346478
15.5	149	604.2	26.43	28.4677	0.175023
16	149	572.2	27.12	29.9437	0.226525
16.5	149	538	27.21	30.7237	0.209592
17	149	496.4	27.75	31.8465	0.213132
17.5	149	428.5	27.73	32.2529	0.190554
18	149	387.1	27.97	32.7523	0.163433
18.5	149	317.3	27.97	32.9488	0.213291
19	149	243.1	28.09	33.2406	0.205105
19.5	149	155.4	27.98	32.8621	0.144966
20	149	104.7	27.7	32.2374	0.1544
20.5	149	24.04	27.34	31.4574	0.135508
8.5	150	31.43	18.63	13.4001	0.490029
9	150	96.9	20.07	15.5384	0.0994239
9.5	150	171.2	21.53	17.5598	0.171389
10	150	240.9	23.25	21.3256	0.124741
10.5	150	312.1	23.85	22.3945	0.186352
11	150	364	24.42	23.9208	0.168447
11.5	150	430.6	25.27	25.751	0.158351
12	150	480	26.2	27.7301	0.193944
12.5	150	521.1	27.13	29.6518	0.13261
13	150	553	28.14	32.2534	0.370776
13.5	150	563.9	28.77	34.4314	0.170661
14	150	463.6	28.9	34.6553	0.222836
14.5	150	586.7	28.99	34.5833	0.190588
15	150	612.6	29.59	36.0448	0.18275
15.5	150	512	29.72	36.52	0.216923
16	150	392	30.19	37.423	0.206384
16.5	150	146.4	29.56	36.0697	0.131732
17	150	72.38	29	34.7036	0.0959926
17.5	150	268.2	29.11	34.7026	0.185636
18	150	202	29.29	35.2605	0.159192
18.5	150	247.9	29.49	35.7019	0.170931
19	150	212.5	29.71	36.1146	0.160034
19.5	150	117.3	29.45	35.8092	0.125413
20	150	55.98	29.09	34.8562	0.0823835
20.5	150	32.33	29.35	35.399	0.0946873
8.5	151	42.8	22.48	19.3372	0.0827446
9	151	123.1	23.93	20.6423	0.126155
9.5	151	163.3	25.46	23.4771	0.131823
10	151	152.6	26.17	24.5831	0.120956
10.5	151	269	26.77	26.6859	0.194426
11	151	386.2	27.34	28.2665	0.190115
11.5	151	442.1	28.04	30.0137	0.198652
12	151	483.8	28.79	32.129	0.197276
12.5	151	525.7	29.18	33.2501	0.202774
13	151	556.7	29.77	34.847	0.209865
13.5	151	575.1	30.1	35.3418	0.188559
14	151	583.2	30.63	36.9838	0.183446
14.5	151	587.1	31.18	38.7963	0.218359
15	151	582.6	31.57	39.7106	0.202605
15.5	151	567.8	31.72	40.2226	0.190158
16	151	548.9	32.14	41.4042	0.174126
16.5	151	518.8	32.25	41.8839	0.165672
17	151	478.6	32.67	43.0485	0.176883
17.5	151	374.2	32.79	43.3893	0.147437
18	151	409.8	32.92	43.7019	0.167587
18.5	151	338.7	33.2	44.4385	0.16537
19	151	148.6	32.67	43.1919	0.11213
19.5	151	14.04	31.66	40.245	0.0764189
20	151	16	31.47	39.269	0.0740977
20.5	151	1.272	31.4	39.0583	0.0466469
8.5	152	21.38	22.47	13.5404	0.0734346
9	152	27.72	22.63	13.5019	0.0697872
9.5	152	60.41	23.28	14.8562	0.0740854
10	152	98.1	23.8	15.2609	0.0935096
10.5	152	198.5	25.01	18.0129	0.162431
11	152	173	25.48	20.1196	0.158675
11.5	152	276.9	26.03	22.6471	0.150271
12	152	512.5	26.86	24.3978	0.277146
12.5	152	541.7	27.78	26.64	0.251918
13	152	567.4	28.32	28.3849	0.210806
13.5	152	604.7	28.96	29.9449	0.272762
14	152	389.9	28.8	29.7128	0.223439
14.5	152	478.6	29.04	31.0405	0.217561
15	152	535.5	29.54	32.192	0.247301
15.5	152	623.3	29.91	33.3822	0.219861
16	152	590.8	30.11	33.921	0.220616
16.5	152	511.1	30.29	34.2118	0.220727
17	152	506.2	30.52	34.8175	0.207317
17.5	152	307.8	30.58	35.407	0.165765
18	152	147.7	29.91	34.0417	0.109544
18.5	152	169.1	30.17	34.7242	0.109537
19	152	266.2	30.74	35.3814	0.126694
19.5	152	151.4	30.38	34.5619	0.126425
20	152	111	30.39	34.5122	0.112383
8.5	153	46.64	22.41	15.1202	0.0720181
9	153	111.4	23.83	17.6995	0.103041
9.5	153	157.2	24.81	20.1241	0.131349
10	153	254	25.53	21.9867	0.167241
10.5	153	259.7	25.87	22.6177	0.158743
11	153	362.9	26.52	24.1754	0.221208
11.5	153	429.5	26.96	25.1898	0.190212
12	153	482.6	27.38	26.0105	0.225373
12.5	153	522.9	27.95	27.2562	0.213778
13	153	557.3	28.58	28.7652	0.21822
13.5	153	533	28.92	29.9516	0.19867
14	153	582.8	29.12	30.5136	0.20861
14.5	153	546.5	29.55	31.4445	0.21474
15	153	609	29.89	32.3813	0.213177
15.5	153	592.2	30.08	33.2054	0.227702
16	153	572.8	30.48	34.0961	0.188517
16.5	153	516.5	30.69	34.8828	0.231616
17	153	485.5	30.89	35.4435	0.207891
17.5	153	423	30.88	35.8523	0.18307
18	153	391	31.08	36.3801	0.200477
18.5	153	324.5	31.16	36.6594	0.190457
19	153	231.1	31.18	36.9374	0.180539
19.5	153	154.4	31.1	36.8649	0.142378
20	153	67.86	30.76	35.7235	0.0979774
8.5	154	33.01	22.47	14.5704	0.0816299
9	154	46.2	23.52	16.3707	0.0739584
9.5	154	116.9	24.13	17.5361	0.111824
10	154	124.2	24.9	19.0118	0.121991
10.5	154	191.8	25.44	20.6516	0.140173
11	154	220.7	26.14	23.1681	0.194508
11.5	154	386.3	27.03	24.6352	0.242251
12	154	393	27.47	25.6669	0.256861
12.5	154	373	27.56	26.1084	0.255679
13	154	308.5	27.91	26.9781	0.20259
13.5	154	368.3	27.93	26.7758	0.204304
14	154	441.6	28.54	28.6283	0.237036
14.5	154	510.2	28.81	29.2261	0.213502
15	154	474.8	29.23	30.8582	0.226019
15.5	154	446.6	29.52	31.1216	0.227306
16	154	315.6	29.38	31.1056	0.172718
16.5	154	247.1	29.36	31.0739	0.174483
17	154	204.3	28.95	29.7916	0.164506
17.5	154	144.2	27.99	27.5013	0.109742
18	154	134.2	27.37	26.2252	0.0988211
18.5	154	153.1	27.59	26.5608	0.115352
19	154	148.3	28.14	27.8263	0.110106
19.5	154	74.03	28.44	28.7657	0.0966846
20	154	37.51	28.3	28.5484	0.059737
20.5	154	37.97	28.45	28.9184	0.0734998
8.5	155	6.866	21.96	15.4672	0.0764117
9	155	67.14	22.67	16.2847	0.100747
9.5	155	95.9	23.52	17.6831	0.105386
10	155	141.1	24.35	19.5267	0.140981
10.5	155	293.3	25.19	21.7911	0.253361
11	155	306.4	25.52	22.0719	0.267082
11.5	155	201.9	25.38	21.6004	0.21058
12	155	306.8	25.78	22.2417	0.238988
12.5	155	493.5	26.92	25.2196	0.323624
13	155	476.4	27.54	26.8888	0.325781
13.5	155	303.6	27.24	26.548	0.272328
14	155	583.8	27.76	27.4676	0.346012
14.5	155	479.5	28.33	28.7795	0.307335
15	155	615.4	28.61	29.3369	0.291061
15.5	155	550.3	28.64	29.7336	0.27977
16	155	363.4	28.48	29.288	0.23377
16.5	155	299.5	28.07	28.2568	0.258469
17	155	350.4	28.1	28.3137	0.209359
17.5	155	226.1	27.56	27.0309	0.162986
18	155	309.9	27.6	26.7612	0.157716
18.5	155	328.8	28.12	27.7901	0.200664
19	155	278.3	27.57	26.4855	0.152761
19.5	155	231.7	28.46	28.9896	0.154955
20	155	121.7	28.36	29.1737	0.153008
20.5	155	41.02	28.02	28.4287	0.0960507
8.5	156	28.68	22.68	17.1087	0.0470578
9	156	41.36	23.26	17.8969	0.0839069
9.5	156	83.9	23.96	19.4065	0.112244
10	156	142.6	24.54	19.9659	0.114246
10.5	156	368.7	25.48	20.8345	0.280063
11	156	317.8	25.95	21.7012	0.300724
11.5	156	467.9	26.83	25.2034	0.304718
12	156	487.5	27.14	26.2922	0.296464
12.5	156	661.7	28.03	28.3428	0.374743
13	156	589.8	28.29	28.9707	0.33946
13.5	156	607.1	28.41	29.681	0.319567
14	156	620.6	28.6	30.1744	0.349547
14.5	156	610.6	28.95	30.8796	0.349556
15	156	605	29.27	31.9481	0.30853
15.5	156	584	29.43	32.4783	0.325859
16	156	515	29.55	32.9352	0.268445
16.5	156	468.8	29.61	33.1944	0.178252
17	156	442.5	29.72	33.2251	0.266272
17.5	156	440	30.01	34.0291	0.253358
18	156	278.3	29.89	34.0913	0.265856
18.5	156	210.5	29.04	31.8527	0.130256
19	156	212.5	28.97	31.4118	0.132494
19.5	156	56.68	28.18	29.7578	0.0660113
20	156	69.18	28.28	30.1929	0.0945486
20.5	156	10.96	27.73	28.7835	0.0839337
8.5	157	14.78	21.38	16.6114	0.0623363
9	157	48.21	21.92	17.3533	0.0806466
9.5	157	70.06	22.76	18.5924	0.100524
10	157	116.2	23.56	19.7545	0.183251
10.5	157	285.6	24.12	20.3582	0.327313
11	157	248.5	24.14	20.5364	0.260624
11.5	157	404.7	24.97	21.9764	0.311628
12	157	501.1	25.46	23.0434	0.30214
12.5	157	542.1	26.56	25.5547	0.332468
13	157	583.7	26.96	26.7465	0.310556
13.5	157	586	27.49	27.9642	0.326435
14	157	559.7	27.74	28.5952	0.278202
14.5	157	639.1	28.12	29.3645	0.30768
15	157	612.7	28.39	30.0765	0.27683
15.5	157	602.6	28.78	31.1281	0.31565
16	157	576.4	29.02	31.9846	0.263591
16.5	157	545.8	29.12	32.4606	0.250792
17	157	510.3	29.47	33.3651	0.251774
17.5	157	451.1	29.81	34.1622	0.246805
18	157	408.2	29.64	34.6918	0.244272
18.5	157	340.7	29.58	34.141	0.223209
19	157	245.2	29.3	33.1217	0.182484
19.5	157	195.4	29.06	31.9056	0.182707
20	157	113.9	28.8	31.9493	0.149537
20.5	157	30.97	28.41	31.0651	0.0945456
8.5	158	18.97	21.68	17.4463	0.0181073
9	158	146.1	23.1	19.01	0.161647
9.5	158	174.6	24.38	21.2617	0.162757
10	158	243.8	25.49	23.7377	0.161578
10.5	158	314.7	26.51	25.5941	0.248928
11	158	370	26.95	25.944	0.248293
11.5	158	474.4	27.7	28.164	0.252963
12	158	463.8	27.95	28.7019	0.277909
12.5	158	556.7	28.47	29.9713	0.29352
13	158	600.1	28.96	30.9655	0.288462
13.5	158	553.8	29.12	30.8448	0.277039
14	158	605.7	29.55	32.3016	0.280442
14.5	158	617.5	29.77	33.1277	0.310894
15	158	543.1	29.74	33.3554	0.241752
15.5	158	431.6	29.7	33.3749	0.214507
16	158	544.6	30.36	35.3249	0.261978
16.5	158	468.2	30.26	34.9553	0.23723
17	158	505.9	30.6	35.6453	0.214615
17.5	158	456.3	30.91	37.037	0.203138
18	158	409.1	31.02	37.2831	0.195392
18.5	158	277.5	31.05	37.2655	0.194841
19	158	224.9	30.79	36.1535	0.188
19.5	158	136.7	30.41	34.743	0.124784
20	158	73.29	30.14	34.6989	0.0835624
20.5	158	0.191	29.72	33.777	0.0503684
8.5	159	43.91	22.43	16.8076	0.0184345
9	159	49.57	23.18	17.6912	0.0670576
9.5	159	91.8	23.65	17.8864	0.114977
10	159	146.2	24.65	19.0007	0.146227
10.5	159	127.8	25.26	20.2644	0.0994594
11	159	313.4	26.31	23.1788	0.180427
11.5	159	179.3	26.9	25.3213	0.138794
12	159	518.7	27.85	27.1354	0.264085
12.5	159	372.7	28.41	27.9752	0.350251
13	159	478.6	28.14	27.3607	0.271954
13.5	159	539.8	29.1	29.3366	0.342544
14	159	607.3	29.42	30.6307	0.2505
14.5	159	610.7	29.76	31.6963	0.237192
15	159	607.5	30.31	32.949	0.0723788
15.5	159	611.6	30.54	33.7924	0.294356
16	159	580	30.81	34.8908	0.309677
16.5	159	545	30.95	34.9682	0.278116
17	159	514.8	31.08	35.2051	0.234473
17.5	159	448.8	31.18	35.5148	0.243011
18	159	366.4	31.51	36.1073	0.192407
18.5	159	236.4	31.09	35.3743	0.211567
19	159	226.5	31.26	35.9824	0.154886
19.5	159	143.3	30.9	34.7525	0.136266
20	159	121.7	30.87	33.6259	0.154797
20.5	159	50.72	31.15	35.3454	0.113906
8.5	160	39.47	19.7	10.1954	0.149284
9	160	110.2	20.83	11.6574	0.156703
9.5	160	182.9	21.96	13.618	0.189156
10	160	254.9	22.57	14.8428	0.21024
10.5	160	325.2	23.15	16.0605	0.215092
11	160	377.9	23.67	16.9382	0.236964
11.5	160	447.1	24.29	17.7415	0.194558
12	160	502.1	24.78	18.6194	0.274141
12.5	160	518.1	25.24	19.645	0.218065
13	160	542.6	25.85	20.9659	0.326407
13.5	160	572.5	26.32	22.0088	0.21818
14	160	651.7	26.99	23.6211	0.326535
14.5	160	588	27.58	24.9716	0.365664
15	160	625	27.85	25.6081	0.337476
15.5	160	615.4	28.6	27.2855	0.330991
16	160	594.1	28.79	27.8568	0.306871
16.5	160	529	29.21	28.4798	0.358573
17	160	555.5	29.37	29.0468	0.330274
17.5	160	458	29.49	29.3307	0.295698
18	160	423	29.43	29.1474	0.307143
18.5	160	348.6	29.48	29.2272	0.270157
19	160	283.3	29.5	29.3063	0.249305
19.5	160	182.5	29.07	28.5165	0.205505
20	160	99.5	28.79	27.8488	0.162953
20.5	160	23.03	28.26	26.6528	0.101303
8.5	161	39.83	20.78	11.162	0.0535101
9	161	93.5	22.61	14.1286	0.223795
9.5	161	177.6	23.93	17.9103	0.245464
10	161	264.3	24.31	18.5605	0.237827
10.5	161	350.6	24.92	19.7007	0.158963
11	161	390	25.64	21.4187	0.404613
11.5	161	393.1	26.34	23.9308	0.19544
12	161	488.2	27.33	26.4843	0.324536
12.5	161	567.3	28	28.5697	0.27845
13	161	597.8	28.77	30.6312	0.312731
13.5	161	621.1	29.76	33.4691	0.405253
14	161	631.8	29.97	34.1675	0.254642
14.5	161	637.9	30.57	35.3824	0.404234
15	161	629.8	30.76	36.2471	0.296536
15.5	161	621.2	31.16	37.7625	0.321157
16	161	601.6	31.33	38.4543	0.268536
16.5	161	478.9	31.31	37.6368	0.246115
17	161	520.4	31.65	38.2478	0.3021
17.5	161	461.2	31.99	38.8902	0.248529
18	161	345.3	31.93	38.7444	0.237593
18.5	161	140.8	31.17	36.2441	0.134876
19	161	160.4	31	34.7439	0.145034
19.5	161	66.82	30.38	32.7424	0.108213
20	161	42.47	30.36	31.4255	0.07273
8.5	162	19.64	23.36	18.2611	0.0401293
9	162	125.2	24.51	19.8777	0.11846
9.5	162	156.5	25.26	20.0131	0.215909
10	162	143.1	25.55	20.2328	0.146643
10.5	162	179.7	26.19	20.7989	0.265674
11	162	347.3	26.76	22.4417	0.227519
11.5	162	386.9	27.21	23.2299	0.332462
12	162	515.3	27.88	24.98	0.342069
12.5	162	378.3	27.68	24.9283	0.298446
13	162	337	27.36	24.2953	0.369
13.5	162	432.9	27.93	25.7692	0.375114
14	162	290.2	27.19	24.0043	0.309358
14.5	162	387.4	27.41	24.4286	0.354793
15	162	487.8	27.62	25.0929	0.384695
15.5	162	487.7	27.87	25.3712	0.313195
16	162	342.5	27.72	25.2137	0.257237
16.5	162	454.9	28.18	26.4527	0.323659
17	162	489.1	28.78	27.9912	0.346097
17.5	162	372.1	28.64	27.4392	0.265747
18	162	226.4	28.65	27.4118	0.235194
18.5	162	193.9	28.74	27.3337	0.19713
19	162	274.4	29.2	28.6906	0.250011
19.5	162	187.3	29.24	28.6349	0.201565
20	162	128.6	29.34	29.0172	0.219436
20.5	162	65.98	29.04	28.3787	0.134701
21	162	0.565	28.64	27.557	0.0797431
8	163	0.918	22.63	15.9701	0.037695
8.5	163	21.07	23.03	17.151	0.027958
9	163	35.75	23	16.6696	0.0513866
9.5	163	62.47	22.66	15.4919	0.108397
10	163	124.1	22.65	15.0418	0.15646
10.5	163	80.1	22.92	15.4914	0.0960792
11	163	107.2	22.48	14.1021	0.157743
11.5	163	125.3	22.37	13.4394	0.175232
12	163	125.9	22.76	14.6376	0.17769
12.5	163	197.6	22.81	15.5027	0.264917
13	163	211.1	23.11	16.3531	0.248208
13.5	163	199.2	22.95	15.9067	0.259449
14	163	150.4	22.28	14.7803	0.200589
14.5	163	109.6	21.75	13.4629	0.145603
15	163	137.7	21.7	13.3932	0.198885
15.5	163	155.9	21.83	13.3401	0.233227
16	163	128.3	22.23	14.115	0.152424
16.5	163	124.6	22.46	14.1367	0.248976
17	163	70.42	22.07	13.3532	0.207922
17.5	163	140.4	22.42	14.2872	0.212534
18	163	125.4	23.1	15.7884	0.166295
18.5	163	45.75	22.77	15.4152	0.144086
19	163	36.97	22.55	15.1616	0.0821852
19.5	163	23.36	22.61	14.7003	0.0572126
20.5	163	2.804	22.07	13.2336	0.0741491
8.5	164	7.392	17.42	5.4588	-0.101909
9	164	19.29	18.05	5.8645	-0.00701417
9.5	164	25.06	18.68	7.0953	0.0152693
10	164	32.86	19	6.9129	0.0428121
10.5	164	30.5	19.19	6.3472	0.14344
11	164	62.08	19.59	5.8541	0.158433
11.5	164	82.9	20.29	7.568	0.188066
12	164	146.4	21.26	9.5344	0.235007
12.5	164	273	22.68	13.3801	0.271272
13	164	130	23.09	13.5975	0.142453
13.5	164	94.2	22.62	11.9538	0.251191
14	164	97.8	22.51	11.6721	0.149808
14.5	164	120.2	22.53	10.7291	-0.00374846
15	164	161.2	23.01	11.5469	0.531603
15.5	164	136.9	23.85	14.0155	0.179732
16	164	54.63	23.78	13.6558	0.0987926
16.5	164	40.38	22.98	10.7727	0.113954
17	164	49.79	22.9	11.0312	0.0915818
17.5	164	58.55	23.26	11.8912	0.0808572
18	164	122.6	23.77	13.5002	0.172687
18.5	164	145.9	24.31	16.2526	0.203999
19	164	131.2	24.57	18.7215	0.185468
19.5	164	173	24.89	18.6978	0.264255
20	164	118	24.89	18.8806	0.216796
20.5	164	21.38	24.29	18.0122	0.131686
8.5	165	43.62	17.71	8.8803	0.091325
9	165	129.1	21.12	13.1668	0.1069
9.5	165	198.2	23.77	17.4677	0.166852
10	165	271.8	25.11	17.9256	0.211436
10.5	165	345.6	25.98	18.4712	0.384451
11	165	397.3	26.44	20.7207	0.264531
11.5	165	474.6	27.36	25.4623	0.340818
12	165	527.9	28.23	28.5093	0.434303
12.5	165	551.9	28.57	29.2925	0.479787
13	165	574.5	28.8	28.896	0.316942
13.5	165	621.8	29.06	29.4702	0.336185
14	165	653.8	29.68	31.3091	0.490703
14.5	165	648.3	29.94	31.5511	0.40364
15	165	652.8	30.38	33.1984	0.324434
15.5	165	641.7	30.73	33.9258	0.380036
16	165	615.9	31.01	34.453	0.384428
16.5	165	587.8	31.01	34.9257	0.351113
17	165	548.7	31.21	35.7848	0.351387
17.5	165	482	31.39	36.35	0.360436
18	165	436.9	31.67	36.9079	0.285326
18.5	165	368.7	31.77	37.1455	0.275052
19	165	299.8	31.67	37.3051	0.243488
19.5	165	218.1	31.84	37.8826	0.201603
20	165	142.8	31.63	36.7172	0.224528
20.5	165	35.99	31.24	34.8516	0.156151
8	166	4.587	22.22	14.1682	0.0996261
8.5	166	65.33	23.38	15.7034	0.174467
9	166	127.6	24.06	16.9408	0.223202
9.5	166	188.2	24.37	17.1972	0.261326
10	166	272.1	24.93	18.5782	0.30563
10.5	166	343.8	25.22	19.2391	0.413622
11	166	421.9	25.58	19.7499	0.400098
11.5	166	551.1	26.27	21.0273	0.459722
12	166	399.6	26.04	20.6526	0.476252
12.5	166	581.6	26.23	21.0801	0.43609
13	166	628.6	26.07	21.3519	0.442648
13.5	166	666.7	26.14	21.3928	0.540566
14	166	527	25.93	19.922	0.389641
14.5	166	407	25.49	18.998	0.350735
15	166	611.6	26.03	20.5157	0.419546
15.5	166	578.7	26.35	20.7692	0.500882
16	166	170.8	25.39	19.1681	0.213163
16.5	166	42.4	24.54	18.5181	0.088242
17	166	13.14	23.46	16.6125	0.365508
17.5	166	50.79	21.44	10.9734	0.139663
18	166	200.6	21.45	9.8074	0.250965
18.5	166	391.1	24.42	15.6642	0.376917
19	166	336.1	25.92	20.5234	0.235464
19.5	166	246.4	26.9	23.1027	0.274506
20	166	55.59	26.3	22.6031	0.14502
20.5	166	85.4	26.56	22.336	0.187847
8	167	7.257	19.86	9.9929	0.104151
8.5	167	46.62	20.96	11.8354	0.150669
9	167	120.9	22.42	13.6515	0.256076
9.5	167	189.7	24.38	16.862	0.30777
10	167	277.1	25.85	19.8847	0.298679
10.5	167	260.2	26.37	23.5878	0.223392
11	167	278.4	26.1	20.919	0.339276
11.5	167	492.1	27.36	25.3456	0.384028
12	167	522.4	27.99	26.1771	0.504409
12.5	167	590	28.28	27.3109	0.418281
13	167	632.5	29.07	29.3181	0.423116
13.5	167	654.7	29.51	30.4592	0.377507
14	167	664.6	29.67	31.2452	0.328298
14.5	167	670.5	30.11	33.2625	0.37588
15	167	637.7	30.5	33.7722	0.406753
15.5	167	637.1	30.66	34.0731	0.374096
16	167	610.3	30.99	34.9984	0.408056
16.5	167	578.9	31.06	34.8039	0.394278
17	167	545.7	31.19	35.6259	0.337004
17.5	167	489.7	31.26	35.85	0.346032
18	167	443.9	31.12	35.8423	0.286967
18.5	167	370.8	31.15	36.4797	0.25508
19	167	268.2	31.1	37.0775	0.297182
19.5	167	243.7	31.12	36.8841	0.244955
8.5	168	49.56	20.63	12.7541	0.145043
9	168	70.83	21.97	14.2924	0.185991
9.5	168	133.7	23.24	15.9025	0.307049
10	168	254.1	23.6	17.0449	0.301361
10.5	168	328.6	24.79	19.0097	0.373456
11	168	394.9	25.7	20.4928	0.365991
11.5	168	472.7	26.2	22.2658	0.391443
12	168	523.1	26.77	23.0327	0.660294
12.5	168	564.8	27.23	23.5358	0.144935
13	168	606	27.56	24.3263	0.284581
13.5	168	632.2	28.5	26.3329	0.368925
14	168	618.1	29.19	28.374	0.41552
14.5	168	658.5	29.84	30.1413	0.371278
15	168	498.7	30.35	31.6329	0.289041
15.5	168	659.4	30.78	33.2807	0.353697
16	168	639.3	31.24	34.6874	0.322992
16.5	168	596.8	31.53	35.6753	0.370392
17	168	557	31.84	37.741	0.320872
17.5	168	492.1	32.04	37.5065	0.342198
18	168	450.2	31.88	36.63	0.313119
18.5	168	383.3	31.96	36.8292	0.292582
19	168	239	31.85	36.974	0.251665
19.5	168	46.43	30.72	33.2645	0.189404
20	168	15.42	30.36	32.1455	0.149701
8	169	4.256	19.61	8.5178	0.181849
8.5	169	78.13	21.14	10.369	0.22707
9	169	84.3	22.68	12.163	0.27721
9.5	169	206	24.19	14.8847	0.333046
10	169	286.5	25.82	20.4057	0.372641
10.5	169	288.4	25.78	21.0985	0.372923
11	169	292	25.44	19.7429	0.359471
11.5	169	409.1	25.73	19.7572	0.423824
12	169	577.3	26.28	20.67	0.441595
12.5	169	530.4	27.01	24.3812	0.559439
13	169	594.8	27.19	24.47	0.467557
13.5	169	621.1	27.65	25.6933	0.414768
14	169	659.9	27.95	26.4749	0.423542
14.5	169	650.4	27.86	25.7883	0.46155
15	169	663.1	28.15	26.1928	0.452975
15.5	169	656.4	28.46	26.9484	0.504989
16	169	392.1	28.34	27.1553	0.361498
16.5	169	593.2	28.88	28.0579	0.431669
17	169	555.3	29.11	28.5703	0.422309
17.5	169	489	29.26	28.9529	0.40179
18	169	449.8	29.29	29.0234	0.342182
18.5	169	277.2	29.17	28.9287	0.328594
19	169	285.5	29.22	28.9228	0.315786
19.5	169	153.7	29	28.7024	0.20231
20	169	7.009	28.5	27.3734	0.136826
8	170	3.39	18.5	5.3882	0.0683173
8.5	170	43.72	19.16	5.8241	0.164311
9	170	82.1	19.84	5.9688	0.240661
9.5	170	140	21.1	7.0352	0.274444
10	170	284.2	22.49	9.4726	0.452816
10.5	170	332	23.36	12.0293	0.441387
11	170	346.8	24.27	14.1209	0.427242
11.5	170	468.4	24.86	16.1096	0.49104
12	170	565.9	25.57	18.153	0.480358
12.5	170	511.8	25.9	18.8124	0.544436
13	170	643.6	26.33	19.8934	0.540029
13.5	170	669.7	26.67	20.3551	0.470122
14	170	686.1	26.94	21.5131	0.51818
14.5	170	688	27.4	21.9981	0.585379
15	170	683.6	27.64	23.5505	0.385887
15.5	170	671.5	27.99	25.428	0.433277
16	170	647.7	28.33	26.8925	0.444464
16.5	170	617.2	28.48	27.2638	0.326083
17	170	513.2	28.72	27.8586	0.478355
17.5	170	365.6	28.44	26.855	0.39134
18	170	462	29.09	28.2511	0.404364
18.5	170	385	29.3	28.6198	0.441296
19	170	319.7	29.29	28.5706	0.411308
19.5	170	234.6	29.44	29.3946	0.310447
20	170	135.5	29.42	29.369	0.273364
8.5	171	45.31	20.74	9.8966	0.259562
9	171	114.1	21.64	11.4582	0.199483
9.5	171	187.7	23.28	13.7315	0.334978
10	171	263.5	24.38	15.5993	0.372026
10.5	171	338.5	25.06	16.2103	0.404809
11	171	397.2	26	17.2877	0.428617
11.5	171	471.3	26.55	19.1965	0.400264
12	171	533.6	27.25	21.0994	0.45887
12.5	171	580.7	28.31	24.0476	0.413669
13	171	618.2	29	25.6015	0.44509
13.5	171	647.9	29.77	27.3409	0.396899
14	171	666.3	30.49	29.9773	0.473057
14.5	171	679.6	31.02	32.4549	0.400628
15	171	674.3	31.13	32.9622	0.361713
15.5	171	665.8	31.48	34.585	0.410132
16	171	644.2	31.67	35.1695	0.438421
16.5	171	613	31.82	35.6294	0.345073
17	171	567.7	32.07	36.3273	0.416666
17.5	171	503.7	32.33	37.4796	0.369088
18	171	458.3	32.29	37.405	0.367951
18.5	171	384	32.37	37.044	0.367297
19	171	308.6	32.19	36.0398	0.333245
19.5	171	232.4	32.23	36.9266	0.278292
20	171	152.7	32.08	36.2952	0.237346
20.5	171	75.43	31.7	33.8203	0.207952
21	171	10.13	31.52	33.065	0.202121
8.5	172	41.63	22.91	11.3485	0.173471
9	172	112.4	23.73	12.1681	0.366933
9.5	172	189.3	25.35	16.1391	0.312813
10	172	268	25.58	16.9618	0.366218
10.5	172	340.5	26.13	18.4014	0.348862
11	172	410.1	27.15	20.8969	0.432295
11.5	172	492.6	28.04	23.2748	0.473071
12	172	498.1	28.48	24.6986	0.574387
12.5	172	500.5	27.81	22.6881	0.461745
13	172	323.3	27.05	21.2118	0.378646
13.5	172	383	26.47	17.8533	0.547759
14	172	389.6	26.93	18.8369	0.367662
14.5	172	415	27.57	21.3686	0.358235
15	172	693.9	29.35	26.4633	0.491505
15.5	172	574.2	29.58	27.0813	0.43308
16	172	653.9	30.07	27.1285	0.568054
16.5	172	615.3	30.59	28.8832	0.494399
17	172	575	30.64	29.3007	0.462991
17.5	172	514.4	30.78	30.0508	0.4669
18	172	319.6	30.79	30.2057	0.40283
18.5	172	305.4	30.67	30.0528	0.305875
19	172	121.9	29.94	27.7147	0.240834
19.5	172	237.6	29.39	25.9992	0.328382
20	172	137.5	28.75	24.8546	0.256417
20.5	172	69.19	28.16	23.6288	0.172347
21	172	12.86	27.32	21.8554	0.1703
8.5	173	45.84	21.84	10.0649	0.216144
9	173	113.6	23.59	13.1274	0.281494
9.5	173	191.9	25.02	16.7308	0.361475
10	173	271.8	26.07	21.5953	0.340195
10.5	173	345.6	26.03	21.5106	0.40033
11	173	410.7	26.14	21.1144	0.434241
11.5	173	483.2	26.2	21.3528	0.422998
12	173	544	26.25	20.7906	0.445115
12.5	173	595	26.33	20.1989	0.472773
13	173	633.3	26.52	20.3429	0.585143
13.5	173	664.5	26.62	20.023	0.434789
14	173	679.9	26.8	19.0607	0.535103
14.5	173	686.5	26.92	18.4171	0.437234
15	173	682.5	27.17	19.908	0.530525
15.5	173	668.7	27.51	20.4072	0.55087
16	173	649.9	27.91	21.1638	0.505014
16.5	173	620	28.17	22.0483	0.496883
17	173	580.6	28.74	24.0262	0.509753
17.5	173	513.2	28.99	25.7471	0.450887
18	173	461.8	28.97	25.377	0.454018
18.5	173	390.4	28.91	25.776	0.337362
19	173	313.1	29.11	25.7686	0.376334
19.5	173	211.3	28.88	25.4206	0.257483
20	173	113.5	28.59	24.8487	0.219678
20.5	173	92	28.62	25.0332	0.230183
21	173	46.7	28.34	23.9274	0.15624
21.5	173	9.78	27.87	22.1064	0.130585
8.5	174	41.04	21.22	9.5212	0.236147
9	174	108.9	22.57	12.8305	0.256489
9.5	174	183.2	23.38	14.2004	0.300696
10	174	259.6	24.15	14.635	0.374671
10.5	174	339.1	24.75	16.7107	0.455631
11	174	406.9	25.17	18.6339	0.473223
11.5	174	481.2	25.29	19.6324	0.424333
12	174	542.2	25.7	20.2944	0.563697
12.5	174	594.6	26	20.7554	0.586983
13	174	636.1	26.28	20.6324	0.589036
13.5	174	667.1	26.46	21.3124	0.640824
14	174	688.3	26.82	21.9804	0.510098
14.5	174	699.5	27.03	23.1937	0.514968
15	174	695.9	27.33	23.6411	0.4171
15.5	174	684.6	27.69	25.612	0.470402
16	174	660.1	27.98	26.4568	0.500826
16.5	174	627	28.2	27.1307	0.491343
17	174	583	28.48	26.9952	0.532172
17.5	174	514.4	28.71	27.5427	0.422278
18	174	465.3	28.7	27.0379	0.404713
18.5	174	393.2	28.85	27.2417	0.333264
19	174	318.3	28.89	27.4961	0.33543
19.5	174	239.5	28.92	27.4919	0.278597
20	174	154.3	29.04	27.8721	0.235863
20.5	174	73.97	28.9	27.847	0.184819
21	174	5.767	28.73	26.9783	0.149852
8.5	175	38.94	20.82	11.7734	0.146977
9	175	102.3	22.11	13.3751	0.200937
9.5	175	169.3	23.81	16.254	0.233322
10	175	244.2	24.98	18.1012	0.294784
10.5	175	323.3	25.52	18.793	0.357555
11	175	390.8	26	22.5666	0.312467
11.5	175	466.5	26.33	24.1982	0.329472
12	175	534.8	26.52	24.7899	0.336911
12.5	175	584	26.75	24.3357	0.447479
13	175	626	26.98	24.663	0.510026
13.5	175	655.8	27.35	25.5968	0.414348
14	175	676.9	27.59	25.5074	0.502706
14.5	175	686.2	27.95	26.2597	0.541611
15	175	683.9	28.35	27.2367	0.36493
15.5	175	673.3	28.62	26.9797	0.429469
16	175	649.3	28.77	27.7018	0.474726
16.5	175	614	29.12	28.5303	0.427007
17	175	569.4	29.31	29.5265	0.365144
17.5	175	502.6	29.61	30.6931	0.37881
18	175	444.8	29.93	31.6008	0.317722
18.5	175	370.2	30.36	34.1494	0.340733
19	175	301.3	30.52	34.3886	0.271614
19.5	175	222.9	30.67	33.7438	0.244733
20	175	146.5	30.6	34.0095	0.170714
20.5	175	84.1	30.21	32.1633	0.136646
21	175	27	29.8	31.2273	0.102957
8.5	176	25.05	21.74	13.1497	0.112447
9	176	40.27	22.14	12.7533	0.103612
9.5	176	57.09	22.17	12.1692	0.14564
10	176	64.42	22.49	10.7413	0.0947557
10.5	176	80.1	22.88	10.2859	0.122069
11	176	83.3	23.52	13.56	0.0824051
11.5	176	176.2	24.25	15.2569	0.21626
12	176	291.8	24.48	15.5575	0.328762
12.5	176	580.8	25.49	18.74	0.556702
13	176	585.7	26.09	21.2316	0.410797
13.5	176	667.1	26.68	21.8949	0.511525
14	176	665.8	27.27	23.1665	0.495045
14.5	176	712.2	27.59	24.6683	0.488686
15	176	599.5	27.86	25.6944	0.467388
15.5	176	404.8	27.58	24.1737	0.403335
16	176	628.3	28.18	25.198	0.54255
16.5	176	600.9	28.42	26.017	0.4606
17	176	566.6	28.56	25.7832	0.457162
17.5	176	442.5	28.77	26.5301	0.392388
18	176	293.1	28.54	27.1596	0.318507
18.5	176	240.7	28.5	26.8122	0.258016
19	176	261.3	28.79	27.6665	0.230554
19.5	176	200.3	28.74	26.5671	0.209056
20	176	50.39	28.41	26.2307	0.1309
20.5	176	43.37	28.03	24.4862	0.119339
21	176	10.65	27.41	20.8918	0.0920544
8	177	11.96	22.37	14.3413	0.0352341
8.5	177	32.38	22.88	15.1327	0.0656616
9	177	103.1	23.88	15.7499	0.0606152
9.5	177	43.61	24.15	15.404	0.171223
10	177	255.8	25.3	18.3295	0.264171
10.5	177	253	26.01	20.7036	0.318371
11	177	139.4	25.78	19.2908	0.220761
11.5	177	390.3	25.96	19.645	0.32116
12	177	393.8	26.52	20.6276	0.383944
12.5	177	504.4	26.24	19.6413	0.433994
13	177	681.3	26.4	20.1859	0.72628
13.5	177	653	26.16	19.7833	0.499917
14	177	709.6	26.66	20.1471	0.55684
14.5	177	734.7	27.46	22.2845	0.566086
15	177	458	27.86	24.7219	0.334726
15.5	177	250.9	27.18	22.3627	0.348538
16	177	185.5	26.68	19.894	0.295436
16.5	177	267.8	25.92	17.873	0.330237
17	177	457.8	26.7	20.5524	0.459058
17.5	177	449.9	26.39	19.7365	0.458943
18	177	525.2	27.05	21.5269	0.413704
18.5	177	407.1	27.82	24.2448	0.312003
19	177	277.6	27.99	24.66	0.257169
19.5	177	150.3	27.52	23.2425	0.146574
20	177	99.1	28.22	24.831	0.147624
20.5	177	30.16	27.72	24.7854	0.0203301
21	177	28.76	27.08	24.0618	0.0441776
21.5	177	17.35	26.94	23.6053	0.0195798
8	178	18.33	24.6	18.4793	0.0777464
8.5	178	34.3	24.25	16.5766	0.0927161
9	178	84.8	24.03	15.2276	0.14649
9.5	178	282.5	23.68	12.1784	0.376955
10	178	327.2	23.77	11.8761	0.483824
10.5	178	182.6	22.93	11.3902	0.0877472
11	178	167.2	22.55	11.7881	0.285614
11.5	178	328.5	24.33	15.5039	0.651594
12	178	187.9	23.62	13.8171	0.24121
12.5	178	310	23.46	13.0828	0.332975
13	178	601.2	25.99	18.7075	0.764608
13.5	178	527.6	27.53	22.781	0.469222
14	178	709.8	29.57	28.4794	0.481557
14.5	178	700	30.8	31.882	0.364471
15	178	696.2	31.4	33.4069	0.357079
15.5	178	681.7	31.7	34.2977	0.362003
16	178	658.5	31.99	34.5315	0.418458
16.5	178	626.2	32.13	35.002	0.376877
17	178	584.8	32.48	35.4788	0.475294
17.5	178	519.4	32.38	35.09	0.371433
18	178	468.6	32.34	34.8461	0.271821
18.5	178	400.2	32.26	34.7425	0.316587
19	178	325.2	32.12	33.5491	0.245639
19.5	178	244.9	32.29	33.4946	0.260789
20	178	161.4	32.13	32.8821	0.198053
20.5	178	79.04	32.15	33.0393	0.147552
21	178	6.212	32.01	32.503	0.105421
8.5	179	39.53	23.93	16.6573	0.118883
9	179	105.8	25.31	19.0579	0.190628
9.5	179	179.9	26.57	20.6988	0.232635
10	179	258.2	27.65	22.4292	0.292197
10.5	179	334.7	28.57	24.7534	0.354728
11	179	404.4	29.17	26.6439	0.289552
11.5	179	467.7	29.42	26.6893	0.493167
12	179	536.6	29.66	26.6061	0.46205
12.5	179	588.3	29.86	26.18	0.49965
13	179	631.5	30.24	27.1956	0.504231
13.5	179	663	30.56	27.3114	0.545985
14	179	686.1	30.96	28.7221	0.477567
14.5	179	696.6	31.28	29.5646	0.451948
15	179	696.1	31.53	30.3762	0.508907
15.5	179	629.7	31.8	30.4767	0.487996
16	179	665.6	31.79	29.3209	0.436303
16.5	179	627.4	32.02	30.4957	0.395175
17	179	589.1	32.23	30.8204	0.431263
17.5	179	505.1	32.46	31.0805	0.441166
18	179	467.6	32.74	33.9312	0.36171
18.5	179	395.1	32.96	34.1465	0.355992
19	179	310.3	32.92	33.333	0.390098
19.5	179	176.4	32.46	31.3395	0.260317
20	179	61.12	32.01	31.3883	0.124229
20.5	179	26.53	31.48	29.532	0.105141
21	179	1.297	30.85	26.3794	0.113517
8.5	180	45.14	23.65	14.1874	0.146262
9	180	102.8	25.33	16.505	0.231022
9.5	180	176.1	26.9	19.3149	0.277648
10	180	251.5	28.35	22.5736	0.275736
10.5	180	325.6	29.3	24.1178	0.360258
11	180	393.8	29.97	25.0689	0.578767
11.5	180	460.7	29.89	24.3461	0.522345
12	180	532	30	25.2565	0.433047
12.5	180	585.5	30.18	25.192	0.451964
13	180	625.1	30.61	25.8714	0.573271
13.5	180	662.7	31.13	28.9059	0.393393
14	180	683.6	31.44	28.8978	0.439942
14.5	180	695.5	31.81	29.7922	0.584963
15	180	696.2	32.17	30.6587	0.583229
15.5	180	692.9	32.54	32.0698	0.490468
16	180	678.9	32.93	34.4002	0.442922
16.5	180	647	33.4	35.7033	0.447454
17	180	600.6	33.77	36.1115	0.582782
17.5	180	492.1	33.72	36.7765	0.379402
18	180	422.6	34.09	38.473	0.320567
18.5	180	153.8	33.19	33.7136	0.222276
19	180	125.5	32.52	30.5384	0.24922
19.5	180	88.3	32.24	29.9064	0.194245
20	180	51.11	32.16	30.6414	0.0919439
20.5	180	32.48	31.97	29.2975	0.12415
8	181	9.56	23.94	13.4929	0.126329
8.5	181	72.45	24.76	14.5844	0.16555
9	181	75.45	25.03	14.6398	0.269044
9.5	181	199	25.83	15.7316	0.266271
10	181	247.2	26.58	16.7987	0.369336
10.5	181	227	27.15	17.8638	0.381647
11	181	410.1	27.98	19.5562	0.405715
11.5	181	462.7	28.69	20.3829	0.621172
12	181	560.2	29.38	22.9048	0.560526
12.5	181	546.3	29.65	24.1837	0.647714
13	181	580.1	30.01	26.0448	0.574424
13.5	181	120.9	28.65	21.4837	0.273394
14	181	515.3	28.85	22.0399	0.21571
14.5	181	394.5	29.27	23.4242	0.622866
15	181	685	30.14	25.3913	0.661789
15.5	181	681.1	30.49	27.906	0.668809
16	181	430.6	29.88	26.6531	0.448145
16.5	181	524.3	30.18	26.9478	0.603038
17	181	279.1	29.56	24.9041	0.378322
17.5	181	152.7	28.96	23.2371	0.2733
18	181	47.35	28.43	22.2672	0.131087
18.5	181	35.39	28.36	22.5713	0.0854809
19	181	26.3	28.26	22.2869	0.0677758
19.5	181	6.105	26.8	19.0854	-0.168176
20	181	13.28	26.65	18.0469	0.0493413
20.5	181	5.213	27.39	21.0062	0.0187777
8.5	182	9.71	24.64	16.9491	0.117517
9	182	43.97	24.42	15.7224	0.124293
9.5	182	80.8	24.41	14.6349	0.209622
10	182	118.8	24.74	14.4702	0.164143
10.5	182	176.3	24.99	13.7235	0.375329
11	182	132.6	25.07	13.2346	0.303949
11.5	182	261	24.87	12.0925	0.420846
12	182	226.6	25.64	14.3857	0.477303
12.5	182	226.9	25.38	13.9286	0.354155
13	182	322.7	25.71	14.4752	0.575482
13.5	182	225.6	25.41	14.2363	0.401714
14	182	482.3	25.82	14.8996	0.522425
14.5	182	693.5	27.53	18.641	0.557436
15	182	693.3	27.94	19.6088	0.526611
15.5	182	682.4	28.45	22.6234	0.669279
16	182	662.1	28.85	23.6108	0.532773
16.5	182	616.4	29.19	24.3263	0.516894
17	182	611.5	29.43	25.3559	0.430536
17.5	182	483.2	29.36	24.5986	0.426107
18	182	457.9	29.64	25.6682	0.435035
18.5	182	237.8	29.34	24.6521	0.386985
19	182	292.1	29.46	24.6377	0.292892
19.5	182	82.5	29.26	24.6568	0.20981
20	182	33.53	28.91	23.2219	0.154473
20.5	182	1.641	28.57	21.8891	0.106874
8.5	183	36.67	23.42	12.1104	0.270436
9	183	108.4	25.13	14.9798	0.286509
9.5	183	182.7	25.22	14.2823	0.30813
10	183	259.3	26.26	15.962	0.379418
10.5	183	338	27.68	19.5406	0.58443
11	183	410	27.95	20.2997	0.521548
11.5	183	472.5	28.61	21.6183	0.430753
12	183	540.9	29	23.0782	0.623114
12.5	183	597.9	29.42	23.6522	0.559175
13	183	645.1	29.68	24.7636	0.524235
13.5	183	676.8	29.85	25.0992	0.532924
14	183	700.6	30.37	27.5027	0.514488
14.5	183	714.4	30.46	27.819	0.504011
15	183	712.6	30.62	28.3956	0.47282
15.5	183	701.3	31.02	29.068	0.504759
16	183	680.2	31.18	30.038	0.46797
16.5	183	647.4	31.33	29.6899	0.516733
17	183	605.4	31.61	31.5247	0.470131
17.5	183	537.5	31.87	34.3455	0.40254
18	183	490.4	31.95	34.3159	0.471161
18.5	183	417.3	32.1	34.646	0.337307
19	183	338.5	32.1	33.7937	0.34232
19.5	183	258.1	31.99	33.7606	0.270988
20	183	173.2	32.16	33.7593	0.251454
20.5	183	96.3	31.96	33.1049	0.13934
21	183	32.2	31.6	32.5635	0.172263
8	184	4.805	22.55	9.8275	0.072417
8.5	184	7.347	22.99	10.1577	0.153811
9	184	88.1	23.19	8.6787	0.215092
9.5	184	177.9	25.32	10.8362	0.309557
10	184	242.4	27.39	17.152	1.23406
10.5	184	290.8	27.07	16.0342	0.388685
11	184	412.1	27.59	17.3314	0.48177
11.5	184	461.1	27.37	16.5518	0.593407
12	184	389.7	27.08	16.0436	0.542716
12.5	184	578.7	27.78	16.4295	0.672087
13	184	637.8	28.3	18.2092	0.596305
13.5	184	663.3	28.8	19.4345	0.711361
14	184	688.9	29.29	21.0037	0.593244
14.5	184	704	29.78	22.116	0.631609
15	184	702.8	30.19	24.3816	0.652682
15.5	184	707.7	30.29	24.461	0.469305
16	184	431	30.31	27.0322	0.407345
16.5	184	280.4	30.1	26.3973	0.312746
17	184	551.6	30.98	27.9639	0.567972
17.5	184	461.9	31.53	29.5602	0.261048
18	184	439.2	31.89	30.282	0.476794
18.5	184	378.7	32.31	32.0789	0.29809
19	184	311.1	31.99	30.544	0.308422
19.5	184	242.4	32.28	32.2617	0.199097
20	184	68.21	31.7	30.4874	0.189001
20.5	184	54.42	30.4	24.8327	0.107867
21	184	26.05	29.53	21.0147	0.128925
8.5	185	26.93	21.82	10.0448	0.134565
9	185	94.2	24.21	13.813	0.301951
9.5	185	170	25.58	15.6449	0.273336
10	185	249.6	25.65	16.6201	0.544805
10.5	185	322.8	26.98	19.5806	0.480625
11	185	392.7	27.63	21.3842	0.574467
11.5	185	455.1	27.54	20.9516	0.583204
12	185	523.5	27.46	22.2258	0.508579
12.5	185	430.6	27.61	23.9052	0.437487
13	185	376.2	27.33	22.4288	0.495882
13.5	185	167.5	26.26	18.1637	-0.432432
14	185	122.6	23.12	11.4935	0.222611
14.5	185	496.5	22.4	12.2076	0.387532
15	185	700.4	23.89	16.1601	0.644676
15.5	185	656.7	24.21	18.0683	0.564966
16	185	571.7	24.54	18.5768	0.545988
16.5	185	629.6	24.78	18.61	0.541696
17	185	569.5	24.88	18.6363	0.599647
17.5	185	506	25.19	19.776	0.492311
18	185	454.9	25.46	20.7152	0.403398
18.5	185	387.1	25.78	21.2281	0.379432
19	185	308.9	25.8	21.6758	0.370302
19.5	185	224.1	25.9	21.6572	0.302121
20	185	148.6	25.85	20.8524	0.247244
20.5	185	71.35	25.74	20.6475	0.20689
21	185	9.26	25.26	19.5588	0.142361
8.5	186	39.04	19.71	7.8899	0.25558
9	186	74.69	19.82	7.5942	0.258369
9.5	186	168.2	20.96	8.9629	0.303912
10	186	76.27	21.75	10.1037	0.203161
10.5	186	17.1	21.2	8.874	0.0429713
11	186	111.5	18.3	4.7587	0.21482
11.5	186	66.78	17.63	4.1381	0.164669
12	186	141.3	17.88	3.8366	0.236833
12.5	186	126.8	18.27	3.9108	0.227938
13	186	324.8	18.51	3.7993	0.989204
13.5	186	278.9	19.33	5.1447	0.406959
14	186	578.7	20.19	6.5759	0.638627
14.5	186	698.4	21.46	8.4784	0.788732
15	186	685.1	22.38	10.2551	0.657741
15.5	186	676.3	23.03	12.3163	0.695712
16	186	643.4	23.79	13.8588	0.753767
16.5	186	233.3	23.22	12.9519	0.402484
17	186	81.1	22.74	12.1546	0.208587
17.5	186	288.6	23.36	13.0732	0.408054
18	186	376.3	24.13	14.6867	0.433303
18.5	186	321.5	24.25	14.7047	0.43213
19	186	249.8	23.96	13.8728	0.350273
19.5	186	247.6	25.01	16.5526	0.323538
20	186	160.7	25.03	16.852	0.277265
20.5	186	74.86	24.98	16.8399	0.197743
21	186	15.84	24.67	16.5502	0.137137
8	187	45.16	19.06	8.9977	0.1571
8.5	187	55.2	20.2	10.158	0.0992632
9	187	87.7	21.22	11.6547	0.245814
9.5	187	140.3	22.66	14.3287	0.249899
10	187	237.2	23.82	16.4028	0.324671
10.5	187	317.2	24.5	17.701	0.415313
11	187	351.4	24.89	18.1904	0.426716
11.5	187	388.5	24.99	17.6015	0.464505
12	187	529.6	25.5	18.4896	0.648635
12.5	187	538.2	25.96	19.9204	0.605159
13	187	574.3	26.36	20.7815	0.579212
13.5	187	361.5	25.9	19.378	0.527286
14	187	514	26.21	20.0804	0.58168
14.5	187	680.2	26.76	21.6425	0.618544
15	187	681.9	27.18	22.1137	0.597999
15.5	187	667.4	27.5	22.7778	0.594838
16	187	646.8	27.73	24.0546	0.574252
16.5	187	614	27.67	24.7838	0.465531
17	187	573.2	27.98	25.349	0.507608
17.5	187	500.8	28.01	24.9804	0.447281
18	187	445.4	28.08	24.8655	0.475828
18.5	187	381	28.09	25.5079	0.367111
19	187	208.3	27.8	24.572	0.27491
19.5	187	70.13	27.12	22.8237	0.212371
20	187	45.46	26.94	22.0468	0.148424
20.5	187	0.698	26.75	21.3342	0.15384
8.5	188	38.14	20.33	9.781	0.174903
9	188	70.81	21.7	11.3573	0.248566
9.5	188	113.1	22.6	12.6507	0.275732
10	188	192.6	23.7	15.4219	0.374365
10.5	188	269.3	24.51	17.5113	0.363237
11	188	294.2	24.47	16.4735	0.424938
11.5	188	390.9	24.67	15.9404	0.588623
12	188	457.5	24.84	16.0526	0.598193
12.5	188	507.1	24.92	16.041	0.648088
13	188	407.2	24.87	15.6343	0.565708
13.5	188	495	25.08	16.0032	0.663545
14	188	585.6	25.64	17.243	0.647358
14.5	188	589.5	25.89	18.4333	0.590492
15	188	552.3	26.22	19.2191	0.635598
15.5	188	554	26.37	20.1812	0.696146
16	188	340	25.93	19.3956	0.543816
16.5	188	198.4	25.46	18.8795	0.392606
17	188	157	25.58	18.4593	0.304623
17.5	188	164.1	25.1	17.2894	0.227658
18	188	102.1	24.16	15.4253	0.217517
18.5	188	38.54	24.21	16.2342	0.122747
19	188	2.626	22.64	11.9738	0.583227
19.5	188	7.6	18.65	4.7457	0.0263377
20.5	188	8.67	18.29	4.0631	0.0274841
21	188	45.6	18.55	5.4522	0.169404
21.5	188	1.091	19.06	6.9808	0.837239
8.5	189	15.36	20.17	8.7736	0.103812
9	189	60.29	21.14	10.266	0.273056
9.5	189	117.9	21.41	9.5969	0.279434
10	189	186.9	22.04	10.1168	0.384523
10.5	189	254.3	22.77	11.483	0.503741
11	189	201.8	22.76	11.1322	0.408451
11.5	189	304	23.04	11.517	0.493357
12	189	408.2	23.83	13.0549	0.55106
12.5	189	491.4	24.46	14.9736	0.686207
13	189	550.8	24.88	15.8075	0.818087
13.5	189	605.3	25.14	16.7259	0.793209
[truncated: 1,856 more rows]

## Sheet: Fig 6
Fig 6. The relationship between total daily GPP (gross primary production)and mean daily Rn (net solar radiation), Tair (air temperature), VPD (vapor pressure deficit) and SWC (soil water content)
DoY	Rn	Tair	VPD	SWC	GPP
--	Wm-2	degC	hPa	m3 m-3	g Cm-2d-1
108	113.746	0.75395	19.457	17.5197	0.1416
109	140.217	0.75798	17.6033	15.8762	0.1452
110	148.084	0.98174	16.9742	15.7666	0.1452
111	149.167	0.86903	19.404	19.1359	0.1452
112	129.449	0.79818	21.0719	20.5851	0.1452
113	114.406	1.32966	13.9742	13.2182	0.1452
114	116.886	1.78044	10.0018	9.75284	0.1452
115	145.294	1.6423	11.5255	12.2167	0.1452
116	141.705	1.70808	14.7049	15.165	0.1452
117	143.932	1.47374	18.9304	19.5349	0.1452
118	124.088	1.78314	21.4379	21.752	0.1452
119	134.916	1.2061	21.8619	21.7003	0.2352
120	88.0808	1.63554	19.7996	13.9482	0.2352
121	124.686	1.59192	17.7319	10.8419	0.2352
122	149.772	1.86746	19.2377	16.3468	0.2352
123	131.259	1.05509	19.7017	17.5124	0.2352
124	126.588	1.80829	21.3773	18.0402	0.2352
125	106.764	1.80977	21.0121	16.4901	0.2352
126	169.268	2.00949	20.3019	17.6605	0.2352
127	163.888	1.66186	22.0727	22.0596	0.2352
128	162.93	1.85135	21.5194	18.0169	0.2352
129	165.533	1.36218	17.8327	15.8987	0.2028
130	179.202	1.25699	19.3531	17.8991	0.2028
131	138.468	1.77377	13.7806	12.8318	0.2028
132	177.076	1.52178	15.788	16.1968	0.2028
133	173.101	1.78187	18.0776	19.2625	0.2028
134	177.997	1.86364	20.2573	21.7882	0.2028
135	159.75	2.11815	22.4423	25.0515	0.2028
136	142.796	2.64579	24.7894	27.5007	0.2028
137	136.834	3.31671	24.1127	21.8685	0.2028
138	171.528	4.26573	21.6975	15.6569	0.2028
139	195.176	5.51663	23.5967	19.3845	0.2208
140	70.7461	5.14749	20.0392	12.6374	0.2208
141	97.3667	3.39152	12.6173	5.31466	0.2208
142	187.015	6.19114	15.2434	12.1691	0.2208
143	183.097	5.60657	18.9662	15.76	0.2208
144	184.237	7.2915	22.139	19.8503	0.2208
145	173.248	6.63584	22.899	22.1304	0.2208
146	156.032	5.88865	24.6794	23.7884	0.2208
147	152.154	4.84921	24.1573	22.9995	0.2208
148	204.948	3.95763	18.7852	12.517	0.2208
149	199.937	5.15611	20.3019	17.7062	0.2028
150	160.146	4.4025	22.5658	22.1452	0.2028
151	185.209	4.32975	26.1823	27.7153	0.2028
152	163.977	4.05324	27.0617	25.8478	0.2028
153	191.965	4.13392	26.5396	25.3255	0.2028
154	123.571	3.98792	26.0621	23.5358	0.2028
155	155.682	5.48638	25.7371	23.294	0.2028
156	185.868	5.74051	25.2662	22.7248	0.2028
157	192.355	5.84425	25.446	24.4212	0.2028
158	191.907	5.14791	25.595	25.0086	0.2028
159	177.76	5.01082	26.2842	24.7639	0.2028
160	205.2	6.26868	24.0885	18.644	0.144
161	194.207	6.18621	26.0631	23.9917	0.144
162	154.389	6.57287	25.8212	22.0382	0.144
163	52.9648	3.74237	22.4058	14.4889	0.144
164	48.6502	3.46531	20.5094	10.1915	0.144
165	218.117	7.23612	23.9081	19.841	0.144
166	165.995	7.4741	24.2398	18.1651	0.144
167	213.187	9.10957	25.6194	22.843	0.144
168	205.932	8.2154	24.6977	20.5103	0.144
169	204.269	10.4082	23.9123	16.9617	0.144
170	218.777	10.9197	23.1733	13.9928	0.204
171	225.712	8.72029	25.5915	20.2358	0.204
172	191.558	11.3592	25.6229	18.6787	0.204
173	229.569	11.761	24.4488	15.7302	0.204
174	230.481	11.658	23.904	15.7123	0.204
175	224.757	9.27818	24.65	19.9742	0.204
176	174.422	7.87852	25.3444	19.7226	0.204
177	177.33	7.75762	25.1825	19.2315	0.204
178	206.548	8.57442	27.0092	22.9579	0.204
179	223.827	9.90486	28.0102	23.5844	0.204
180	212.949	9.93245	27.9081	22.268	0.246
181	152.233	8.73989	27.0463	19.769	0.246
182	163.649	9.47017	26.6792	19.3814	0.246
183	236.951	11.747	27.2825	21.4698	0.246
184	208.384	11.7178	26.5621	17.7502	0.246
185	188.882	10.4727	23.3481	14.0868	0.246
186	140.768	10.5863	20.7021	9.31041	0.246
187	201.157	11.3804	23.5017	16.4227	0.246
188	137.145	11.7078	22.3702	13.2139	0.246
189	158.489	11.6128	22.6927	12.7898	0.246
190	188.343	12.8592	23.7721	14.4619	0.2076
191	206.978	13.155	25.5417	18.0002	0.2076
192	133.143	10.9166	26.4675	18.2074	0.2076
193	202.014	15.1864	26.9544	20.3457	0.2076
194	124.156	10.0965	22.8821	12.7012	0.2076
195	114.79	11.6272	20.3292	6.15915	0.2076
196	226.396	13.2011	22.1767	10.6939	0.2076
197	200.596	11.3537	22.8637	10.22	0.2076
198	224.356	12.6399	24.505	14.8543	0.2076
199	100.306	7.88998	24.0352	12.0228	0.2076
200	208.665	9.78164	26.6252	20.3868	0.1956
201	207.239	10.2376	27.1163	21.8167	0.1956
202	141.894	9.40627	27.1708	19.8286	0.1956
203	109.183	7.54256	27.8798	21.3737	0.1956
204	191.881	10.0323	28.1958	24.9752	0.1956
205	214.078	10.2858	30.3212	31.2545	0.1956
206	189.889	11.4416	27.5002	23.296	0.1956
207	182.892	9.72374	26.7958	20.9264	0.1956
208	203.741	10.5358	28.2177	23.6633	0.1956
209	187.319	10.6801	27.9996	21.3919	0.1956
210	205.3	11.5237	25.0694	13.4896	0.228
211	212.642	11.5715	24.3708	13.174	0.228
212	214.28	10.1475	24.935	16.7474	0.228
213	213.856	9.55594	25.781	18.5598	0.228
214	107.171	6.61174	26.0319	16.8793	0.228
215	171.894	8.44333	24.541	15.7582	0.228
216	87.4471	6.00009	20.9625	8.98658	0.228
217	197.4	9.02193	21.5396	12.7797	0.228
218	208.397	9.76215	22.2119	14.2366	0.228
219	206.866	9.60924	22.7969	15.6421	0.228
220	204.727	9.79693	24.4525	18.2555	0.228
221	175.43	9.36572	24.7083	18.3488	0.2364
222	205.258	9.48392	25.6812	17.8483	0.2364
223	205.783	8.59344	25.3083	19.8391	0.2364
224	183.959	10.8467	21.5921	12.6489	0.2364
225	200.497	9.53381	21.3521	13.4398	0.2364
226	204.397	8.17418	22.3233	15.7989	0.2364
227	107.67	6.71159	22.5571	13.6058	0.2364
228	197.145	8.09664	27.8113	24.6158	0.2364
229	147.711	6.65154	24.6625	14.9307	0.2364
230	196.452	7.0322	24.1273	17.4438	0.2364
231	192.36	6.18932	23.8644	17.2578	0.2424
232	192.674	5.26699	22.3492	16.4641	0.2424
233	192.321	4.8793	21.3794	17.3556	0.2424
234	185.085	4.68619	22.5544	19.6767	0.2424
235	182.733	3.21491	23.9958	19.1093	0.2424
236	182.946	5.01815	28.2525	27.2501	0.2424
237	178.633	6.36099	25.4563	20.3694	0.2424
238	162.93	6.64475	24.0204	15.9304	0.2424
239	184.712	7.34625	21.7219	12.7322	0.2424
240	178.437	7.14439	23.3212	15.6725	0.2424
241	177.88	7.34325	22.0754	14.016	0.2292
242	169.301	5.73663	20.7221	11.7544	0.2292
243	171.214	6.07795	18.7838	11.9877	0.2292
244	177.39	5.30856	18.5258	13.1331	0.2292
245	171.816	4.66201	17.8304	12.7906	0.2292
246	165.778	4.34657	20.014	15.2769	0.2292
247	140.827	4.75732	22.6148	17.6595	0.2292
248	122.776	4.56285	24.2752	18.0023	0.2292
249	119.095	4.29985	22.1679	15.9383	0.2292
250	140.407	4.0866	20.5771	11.2206	0.2292
251	162.39	4.99992	19.4727	12.6445	0.2292
252	71.4675	2.15594	20.9017	13.019	0.1776
253	146.897	4.54076	20.1394	12.7757	0.1776
254	162.717	4.17713	18.7185	14.6106	0.1776
255	152.618	4.81833	18.0283	13.6115	0.1776
256	145.852	4.88045	19.6504	15.4704	0.1776
257	73.2572	4.05775	20.7977	15.6434	0.1776
258	125.72	4.23539	21.0402	13.8231	0.1776
259	78.6167	2.25887	18.1794	7.72084	0.1776
260	147.8	4.23669	17.3835	9.34154	0.1776
261	139.393	4.49014	17.7115	9.91975	0.1776
262	126.894	4.0513	17.9135	11.8025	0.162
263	116.466	3.0897	21.2208	15.8149	0.162
264	90.829	2.83334	20.6931	15.9771	0.162
265	119.483	3.47564	16.614	9.86633	0.162
266	14.2725	2.05418	12.2538	5.13798	0.162
267	128.208	3.67129	11.8695	6.89044	0.162

## Sheet: Fig 7
Fig 7. The relationship between total monthly GPP (gross primary production) and mean monthly Rn (net solar radiation), Tair (air temperature), VPD (vapor pressure deficit) and SWC (soil water content)
Month	Rn	Tair	VPD	θ	GPP_f
-	Wm-2	degC	hPa	m^3/m^3	g Cm-2
4	129.642	17.4598	16.2133	0.164262	18.2961
5	159.55	20.7286	18.7112	0.215923	106.388
6	183.794	25.2255	20.2663	0.187918	229.985
7	183.088	25.2892	17.2127	0.215032	340.617
8	178.607	23.2156	16.2506	0.23551	224.953
9	124.391	19.1259	12.8174	0.189235	90.742
